# Supplementary material for: Characteristics and evolution of hemagglutinin and neuraminidase genes of Influenza A(H3N2) viruses in Thailand during 2015 to 2018
Source: PeerJ. 2024 Jun 3;12:e17523. doi: 10.7717/peerj.17523 (PMC11155671; doi:10.7717/peerj.17523)
Supplement: Supplemental Information 4 — The phylogenetic tree and genetic variation analysis of the influenza A(H3N2) virus were conducted using the sequence of the neuraminidase genes. [file peerj-12-17523-s004.txt]

>A/Thailand/CU-MV1/2015 OP776755
ATGAATCCAAATCAAAAGATAATAACAATTGGCTCTGTTTCTCTCACCATTTCCACAATA
TGCTTCTTCATGCAAATTGCCATCTTGATAACTACTGTAACATTGCACATCAAGCAATAT
GAATTCAACTCCCCCCCAAAAACGCAAGTGATGCTGGTGGAACCAACAATAATAGAAAGA
AACATAACAGAGATAGTGTATTTGACCAACACCACCATAGAGAAGGAAATATGCCCCAAA
CCAGCAGAATACAGAAATTGGTCAAAACCGCAATGTGGCATTACAGGATTTGCACCTTTC
TCTAAGGACAATTCGATTAGGCTTTCCGCTGGTGGGGACATCTGGGTGACAAGAGAACCT
TATGTGTCATGCGATCCTGACAAGTGCTATCAATTTGCCCTTGGACAGGGAACAACACTA
AACAACGTGCATTCAAATAACACAGTACGTGATAGGACCCCTTATCGGACTCTATTGATG
AATGAGTTGGGTGTTCCTTTCCATCTGGGGACCAAGCAAGTGTGCATAGCATGGTCCAGC
TCAAGTTGTCACGATGGAAAAGCATGGCTGCATGTTTGTATAACGGGGGATGATAAAAAT
GCAACTGCTAGCTTCATTTACAATGGGAGGCTTGTAGATAGTATTGTTTCATGGTCCAAA
GATATTCTCAGGACCCAGGAGTCAGAATGCGTTTGTATCAATGGAACTTGTACAGTAGTA
ATGACTGATGGAAATGCTACAGGAAAAGCTGATACTAAAATACTATTCATTGAGGAGGGG
AAAATCGTTCATACTAGCAAATTGTCAGGAAGTGCTCAGCATGTCGAAGAGTGCTCTTGC
TATCCTCGATATCCTGGTGTCAGATGTGTCTGCAGAGACAACTGGAAAGGATCCAATCGG
CCCATCGTAGATATAAACATAAAGGATCATAGCATTGTTTCCAGTTATGTGTGTTCAGGA
CTTGTTGGAGACACACCCAGAAAAAACGACAGCTCCAGCAGTAGCCATTGTTTGGATCCT
AACAATGAAGAAGGTGGTCATGGAGTGAAAGGCTGGGCCTTTGATGATGGAAATGACGTG
TGGATGGGGAGAACAATCAACGAGACGTCACGCTTAGGGTATGAAACCTTCAAAGTCGTT
GAAGGCTGGTCCAACCCTAAGTCCAAATTGCAGATAAATAGGCAAGTCATAGTTGACAGA
GGTGATAGGTCCGGTTATTCTGGTATTTTCTCTGTTGAAGGCAAAAGCTGCATCAATCGG
TGCTTTTATGTGGAGTTGATTAGGGGAAGAAAAGAGGAAACTGAAGTCTTGTGGACCTCA
AACAGTATTGTTGTGTTTTGTGGCACCTCAGGTACATATGGAACAGGCTCATGGCCTGAT
GGGGCGGACCTCAATCTCATGCCTATATAA
>A/Thailand/CU-MV2/2016 OP776756
ATGAATCCAAATCAAAAGATAATAACGATTGGCTCTGTTTCTCTCACCATTTCCACAATA
TGCTTCTTCATGCAAATTGCCATCCTGATAACTACTGTAACATTGCATTTCAAGCAATAT
GAATTCAACTCCCCCCCAAACAACCAAGTGATGCTGTGTGAACCAACAATAATAGAAAGA
AACATAACAGAGATAGTGTATTTGACCAACACCACCATAGAGAAGGAAATATGCCCCAAA
CCAGCAGAATACAGAAATTGGTCAAAACCGCAATGTGGCATTACAGGATTTGCACCTTTC
TCTAAGGACAATTCGATTAGGCTTTCCGCTGGTGGGGACATCTGGGTGACAAGAGAACCT
TATGTGTCATGCGATCCTGACAAGTGTTATCAATTTGCCCTTGGACAGGGAACAACAATA
AACAACGTGCATTCAAATAACACAGTACGTGATAGGACCCCTTATCGGACTCTATTGATG
AATGAGTTGGGTGTTCCTTTCCATCTGGGGACCAAGCAAGTGTGCATAGCATGGTCCAGC
TCAAGTTGTCACGATGGAAAAGCATGGCTGCATGTTTGTATAACGGGGGATGATAAAAAT
GCAACTGCTAGCTTCATTTACAATGGGAGGCTTGTAGATAGTGTTGTTTCATGGTCCAAA
GATATTCTCAGGACCCAGGAGTCAGAATGCGTTTGTATCAATGGAACTTGTACAGTAGTA
ATGACTGATGGAAATGCTACAGGAAAAGCTGATACTAAAATACTATTCATTGAGGAGGGG
AAAATCGTTCATACTAGCAAATTGTCAGGAAGTGCTCAGCATGTCGAAGAGTGCTCTTGC
TATCCTCGATATCCTGGTGTCAGATGTGTCTGCAGAGACAACTGGAAAGGATCCAACCGG
CCCATCGTAGATATAAACATAAAGGATCATAGCATTGTTTCCAGTTATGTGTGTTCAGGA
CTTGTTGGAGACACACCCAGAAAAAACGACAGCTCCAGCAGTAGCCATTGTTTGAATCCT
AACAATGAAGAAGGTGGTCATGGAGTGAAAGGCTGGGCCTTTGATGATGGAAATGACGTG
TGGATGGGGAGAACAATCAACGAGACGTCACGCTTAGGGTATGAAACCTTCAAAGTCGTT
GAAGGCTGGTCCAACCCTAAGTCCAAATTGCAGATAAATAGGCAAGTCATAGTTGACAGA
GGTGATAGGTCCGGTTATTCTGGTGTTTTCTCTGTTGAAGGCAAAAGCTGCATCAATCGG
TGCTTTTATGTGGAGTTGATTAGGGGAAGAAAAGAGGAAACTGAAGTCTTGTGGACCTCA
AACAGTATTGTTGTGTTTTGTGGCACCTCAGGTACATATGGAACAGGCTCATGGCCTGAT
GGGGCGGACCTCAATCTCATGCATATATAA
>A/Thailand/CU-MV3/2016 OP776757
ATGAATCCAAATCAAAAGATAATAACGATTGGCTCTGTTTCTCTCACCATTTCCACAATA
TGCTTCTTCATGCAAATTGCCATCCTGATAACTACTGTAACATTGCATTTCAAGCAATAT
GAATTCAACTCCCCCCCAAACAACCAAGTGATGCTGTGTGAACCAACAATAATAGAGAGA
AACATAACAGAGATAGTGTATTTGACCAACACCACCATAGAGAAGGAAGTATGCCCCAAA
CCAGCAGAATACAGAAATTGGTCAAAACCGCAATGTGGCATCACAGGATTTGCACCTTTC
TCTAAGGACAATTCGATTAGGCTTTCCGCTGGTGGGGACATCTGGGTGACAAGAGAACCT
TATGTGTCATGCGATCCTGACAAGTGTTATCAATTTGCCCTTGGACAGGGAACAACACTA
AACAACGTGCATTCAAATAACACAGTACGTGATAGGACCCCTTATCGGACTCTATTGATG
AATGAGTTGGGTGTTCCTTTCCATCTGGGGACCAAGCAAGTGTGCATAGCATGGTCCAGC
TCAAGTTGTCACGATGGAAAAGCATGGCTGCATGTTTGTATAACGGGGGATGATAAAAAT
GCAACTGCTAGCTTCATTTACAATGGGAGGCTTGTAGATAGTGTTGTTTCATGGTCCAAA
GATATTCTCAGGACCCAGGAGTCAGAATGCGTTTGTATCAATGGAACTTGTACAGTAGTA
ATGACTGATGGAAATGCTACAGGAAAAGCTGATACTAAAATACTATTCATTGAGGAGGGG
AAAATCGTTCATACTAGCAAATTGTCAGGAAGTGCTCAACATGTCGAAGAGTGCTCTTGC
TATCCTCGATATCCTGGTGTCAGATGTGTCTGCAGAGACAACTGGAAAGGATCCAACCGG
CCCATCGTAGATATAAACATAAAGGATCATAGCATTGTTTCCAGTTATGTGTGTTCAGGA
CTCGTTGGAGACACACCCAGAAAAAACGACAGCTCCAGCAGTAGCCATTGTTTGAATCCT
AACAATGAAGAAGGTGGTCATGGAGTGAAAGGCTGGGCCTTTGATGATGGAAATGACGTG
TGGATGGGGAGAACAATCAATGAGACGTCACGCTTAGGGTATGAAACCTTCAAAGTCGTT
GAAGGCTGGTCCAACCCTAAGTCCAAATTGCAGATAAATAGGCAAGTCATAGTTGACAGA
GGTGATAGGTCCGGTTATTCTGGTATTTTCTCTGTTGAAGGCAAAAGCTGCATCAATCGG
TGCTTTTATGTGGAGTTGATTAGGGGAAGAAAAGAGGAAACTGAAGTCTTGTGGACCTCA
AACAGTATTGTTGTGTTTTGTGGCACCTCAGGTACATATGGAACAGGCTCATGGCCTGAT
GGGGCGAACCTCAATCTCATGCATATATAA
>A/Thailand/CU-MV4/2016 OP776758
ATGAATCCAAATCAAAAGATAATAACGATTGGCTCTGTTTCTCTCACCATTTCCACAATA
TGCTTCTTCATGCAAATTGCCATCTTGATAACTACTGTAACATTGCATTTCAAGCAATAT
GAATTCAACTCCCCCCCAAACAACCAAGTGATGCTGTGTGAACCAACAATAATAGAAAGA
AACATAACAGAGATAGTGTATTTGACCAACACCACCATAGAGAAGGAAATATGCCCCAAA
CCAGCAGAATACAGAAATTGGTCAAAACCGCAATGTGACATTACAGGATTTGCACCTTTC
TCTAAGGACAATTCGATTAGGCTTTCCGCTGGTGGGGACATCTGGGTGACAAGAGAACCT
TATGTGTCATGCGATCCTGACAAGTGCTATCAATTTGCTCTTGGACAGGGAACAACACTA
AACAACGTGCATTCAAATAACACAGTACGTGATAGGACCCCTTATCGGACTCTATTGATG
AGTGAGTTGGGTGTTCCTTTCCATCTGGGGACCAAGCAAGTGTGCATAGCATGGTCCAGC
TCAAGTTGTCACGATGGAAAAGCATGGCTGCATGTTTGTATAACGGGGGATGATAAAAAT
GCAACTGCTAGCTTCATTTACAATGGGAGGCTTGTAGATAGTGTTGTTTCATGGTCCAAA
GATATTCTCAGGACCCAGGAGTCAGAATGCGTTTGTATCAATGGAACTTGTACAGTAGTA
ATGACTGATGGAAATGCTACAGGAAAAGCTGATACTAAAATACTATTCATTGAGGAGGGG
AAAATCGTTCATACTAGCAAATTGTCAGGAAGTGCTCAGCATGTCGAAGAGTGCTCTTGC
TATCCTCGATATCCTGGTGTCAGATGTGTCTGCAGAGACAACTGGAAAGGATCCAATCGG
CCCATAGTAGATATAAACATAAAGGATCATAGCATTGTTTCCAGTTATGTGTGTTCAGGA
CTTGTTGGAGACACACCCAGAAAAAACGACAGCTCCAGCAGTAGTCATTGTTTGAATCCT
AACAATGAAGAAGGTGGTCATGGAGTGAAAGGCTGGGCCTTTGATGATGGAAATGACGTG
TGGATGGGGAGAACAATCAACGAGACGTCACGCTTAGGGTATGAAACCTTCAAAGTTGTT
GAAGGCTGGTCCAACCCCAAGTCCAAATTGCAGATAAATAGGCAAGTCATAGTTGACAGA
GGTGATAGGTCCGGTTATTCTGGTATTTTCTCTGTTGAAGGCAAAAGCTGCATCAATCGG
TGCTTTTATGTGGAGTTGATTAGGGGAAGAAAAGAGGAAACTGAAGTCTTGTGGACCTCA
AACAGTATTGTTGTGTTTTGTGGCACTTCAGGTACATATGGAACAGGCTCATGGCCTGAT
GGGGCGGACCTCAATCTCATGCTTATATAA
>A/Thailand/CU-MV5/2016 OP776759
ATGAATCCAAATCAAAAGATAATAACGATTGGCTCTGTTTCTCTCACCATTTCCACAATA
TGCTTCTTCATGCAAATTGCCATCCTGATAACTACTGTAACATTGCATTTCAAGCAATAT
GAATTCAACTCCCCCCCAAACAACCAAGTGATGCTGTGTGAACCAACAATAATAGAAAGA
AACATAACAGAGATAGTGTATTTGACCAACACCACCATAGAGAAGGAAATATGCCCCAAA
CCAGCAGAATACAGAAATTGGTCAAAACCGCAATGTGGCATTACAGGATTTGCACCTTTC
TCTAAGGACAATTCGATTAGGCTTTCCGCTGGTGGGGACATCTGGGTGACAAGAGAACCT
TATGTGTCATGCGATCCTGACAAGTGTTATCAATTTGCCCTCGGACAGGGAACAACACTA
AACAACGTGCATTCAAATAACACAGTACGTGATAGGACCCCTTATCGGACTCTATTGATG
AATGAGTTGGGTGTTCCTTTCCATCTGGGGACCAAGCAAGTGTGCATAGCATGGTCCAGC
TCAAGTTGTCACGATGGAAAAGCATGGCTGCATGTTTGTATAACGGGGGATGATAAAAAT
GCAACTGCTAGCTTCATTTACAATGGGAGGCTTGTAGATAGTGTTGTTTCATGGTCCAAA
GATATTCTAAGGACCCAGGAGTCAGAATGCGTTTGTATCAATGGAACTTGTACAGTAGTA
ATGACTGATGGAAATGCTACAGGAAAAGCTGATACTAAAATACTATTCATTGAGGAGGGG
AAAATCGTTCATACTAGCAAATTGTCAGGAAGTGCTCAGCATGTCGAAGAGTGCTCTTGC
TATCCTCGATATCCTGGTGTCAGATGTGTCTGCAGAGACAACTGGAAAGGATCCAATCGG
CCCATCGTAGATATAAACATAAAGGATCATAGCATTGTTTCCAGTTATGTGTGTTCAGGA
CTTGTTGGAGACACACCCAGAAAAAACGACAGCTCCAGCAGTAGCCATTGTTTGAATCCT
AACAATGAAGAAGGTGGTCATGGAGTGAAAGGCTGGGCCTTTGATGATGGGAATGACGTG
TGGATGGGGAGAACAATCAACGAGACGTCACGCTTAGGGTATGAAACCTTCAAAGTCGTT
GAAGGCTGGTCCAACCCTAAGTCCAAATTGCAGATAAATAGGCAAGTCATAGTTGACAGA
GGTGATAGGTCCGGTTATTCTGGTATTTTCTCTGTTGAAGGCAAAAGCTGCATCAATCGG
TGCTTTTATGTGGAGTTGATTAGGGGAAGAAAAGAGGAAACTGAAGTCTTGTGGACCTCA
AACAGTATTATTGTGTTTTGTGGCACCTCAGGTACATATGGAACAGGCTCATGGCCTGAT
GGGGCGGACCTCAATCTCATGCATATATAA
>A/Thailand/CU-MV6/2016 OP776760
ATGAATCCAAATCAAAAGATAATAACGATTGGCTCTGTTTCTCTCACCATTTCCACAATA
TGCTTCTTCATGCAAATTGCCATCCTGATAACTACTGTAACATTGCATTTCAAGCAATAT
GAATTCAACTCCCCCCCAAACAACCAAGTGATGCTGTGTGAACCAACAATAATAGAAAGA
AACATAACAGAGATAGTGTATTTGACCAACACCACCATAGAAAAGGAAATATGCCCCAAA
CCAGCGGAATACAGAAATTGGTCAAAACCGCAATGTGGCATTACAGGATTTGCACCTTTC
TCTAAGGACAATTCGATTAGGCTTTCCGCTGGTGGGGACATCTGGGTGACAAGAGAACCT
TATGTGTCATGCGATCCTGACAAGTGTTATCAATTTGCCCTTGGACAGGGAACAACACTA
AACAACGTGCATTCAAATAACACAGTACGTGATAGGACCCCTTATCGGACTCTATTGATG
AATGAGTTGGGTGTTCCTTTCCATCTGGGGACCAAGCAAGTGTGCATAGCATGGTCCAGC
TCAAGTTGTCACGATGGAAAAGCATGGCTGCATGTTTGTATAACGGGGGATGATAAAAAT
GCAACTGCTAGCTTCATTTACAATGGGAGGCTTGTAGATAGTGTTGTTTCATGGTCCAAA
GATATTCTCAGGACCCAGGAGTCAGAATGCGTTTGTATCAATGGAACTTGTACAGTAGTA
ATGACTGATGGAAATGCTACAGGAAAAGCTGATACTAAAATACTATTCATTGAGGAGGGG
AAAATCGTTCACACTAGCAAATTGTCAGGAAGTGCTCAGCATGTCGAAGAGTGCTCTTGC
TATCCTCGATATCCTGGTGTCAGATGTGTCTGCAGAGACAACTGGAAAGGATCCAACCGG
CCCATCGTAGATATAAACATAAAGGATCATAGCATTGTTTCCAGTTATGTGTGTTCAGGA
CTTGTTGGAGACACACCCAGAAAAAACGACAGCTCCAGCAGTAGCCATTGTTTGAATCCT
AACAATGAAGAAGGTGGTCATGGAGTGAAAGGCTGGGCCTTTGATGATGGAAATGACGTG
TGGATGGGGAGAACAATCAACGAGACGTCACGCTTAGGGTATGAAACCTTCAAAGTCGTC
GAAGGCTGGTCCAACCCTAAGTCCAAATTGCAGATAAATAGGCAAGTCATAGTTGACAGA
GGTGATAGGTCCGGTTATTCTGGTATTTTCTCTGTTGAAGGCAAAAGCTGCATCAATCGG
TGCTTTTATGTGGAGTTGATTAGGGGAAGGAAAGAGGAAACTGAAGTCTTGTGGACCTCA
AACAGTATTGTTGTGTTTTGTGGCACCTCAGGTACATATGGAACAGGCTCATGGCCTGAT
GGGGCGGACCTCAATCTCATGCATATATAA
>A/Thailand/CU-MV7/2016 OP776761
ATGAATCCAAATCAAAAGATAATAACGATTGGCTCTGTTTCTCTCACCATTTCCACAATA
TGCTTCTTCATGCAAATTGCCATCCTGATAACTACTGTAACATTGCATTTCAAGCAATAT
GAATTCAACTCCCCCCCAAACAACCAAGTGATGCTGTGTGAACCAACAATAATAGAAAGA
AACATAACAGAGATAGTGTATTTGACCAACACCACCATAGAGAAGGAAATATGCCCCAAA
CCAGCAGAATACAGAAATTGGTCAAAACCGCAATGTGGCATTACAGGATTTGCACCTTTC
TCTAAGGACAATTCGATTAGGCTTTCCGCTGGTGGGGACATCTGGGTGACAAGAGAACCT
TATGTGTCATGCGATCCTGTCAAGTGTTATCAATTTGCCCTTGGACAGGGAACAACACTA
AACAACGTGCATTCAAATAACACAGTACGAGATAGGACCCCTTATCGGACTCTATTGATG
AATGAGTTGGGTGTTCCTTTCCATCTGGGGACCAAGCAAGTGTGCATAGCATGGTCCAGC
TCAAGTTGTCACGATGGAAAAGCATGGCTGCATGTTTGTATAACGGGGGATGATAAAAAT
GCAACTGCTAGCTTCATTTACAATGGGAGGCTTGTAGATAGTGTTGTTTCATGGTCCAAA
GATATTCTCAGGACCCAGGAGTCAGAATGCGTTTGTATCAATGGAACTTGTACAGTAGTA
ATGACTGATGGAAATGCTACAGGAAAAGCTGATACTAAAATACTATTCATTGAGGAGGGG
AAAATCGTTCATACTAGCAAATTGTCAGGAAGTGCTCAGCATGTCGAAGAGTGCTCTTGC
TATCCTCGATATCCTGGTGTCAGATGTGTCTGCAGAGACAACTGGAAAGGATCCAACCGG
CCCATCGTAGATATAAACATAAAGGATCATAGCATTGTTTCCAGGTATGTGTGTTCAGGA
CTTGTTGGAGACACACCCAGAAAAAACGACAGCTCCAGCAGTAGCCATTGTTTGAATCCT
AACAATGAAGAAGGTGGTCATGGAGTGAAAGGCTGGGCCTTTGATGATGGAAATGACGTG
TGGATGGGGAGAACAATCAACGAGACGTCACGCTTTGGGTATGAAACCTTCAAAGTCGTT
GAAGGCTGGTCCAACCCCAAGTCCAAATTGCAGATAAATAGGCAAGTCATAGTTGACAGA
GATGATAGGTCCGGTTATTCTGGTATTTTCTCTGTTGAAGGCAAAAGCTGCATCAATCGG
TGCTTTTATGTGGAGTTGATTAGGGGAAGAAAAGAGGAAACTGAAGTCTTGTGGACCTCA
AACAGTATTGTTGTGTTTTGTGGCACCTCAGGTACATATGGAACAGGCTCATGGCCTGAT
GGGGCGGACCTCAATCTCATGCATATATAA
>A/Thailand/CU-MV8/2016 OP776762
ATGAATCCAAATCAAAAGATAATAACGATTGGCTCTGTTTCTCTCACCATTTCCACAATA
TGCTTCTTCATGCAAATTGCCATACTGATAACTACTGTAACATTGCATTTCAAGCAATAT
GAATTCAACTCCCCCCCAAACAACCAAGTGATGCTGTGTGAACCAACAATAATAGAAAGA
AACATAACAGAGATAGTGTATTTGACCAACACCACCATAGAGAAGGAAATATGCCCCAAA
CCAGCAGAATACAGAAATTGGTCAAAACCGCAATGTGGCATTACAGGATTTGCACCTTTC
TCTAAGGACAATTCGATTAGGCTTTCCGCTGGTGGGGACATCTGGGTGACAAGAGAACCT
TATGTGTCATGCGATCCTGACAAGTGTTATCAATTTGCCCTTGGACAGGGAACAACAATA
AACAACGTGCATTCAAATAACACAGCACGTGATAGGACCCCTTATCGGACTCTATTGATG
AATGAGTTGGGTGTTCCTTTCCATCTGGGGACCAAGCAAGTGTGCATAGCATGGTCCAGC
TCAAGTTGTCACGATGGAAAAGCATGGCTGCATGTTTGTATAACGGGGGATGATAAAAAT
GCAACTGCTAGCTTCATTTACAATGGGAGGCTTGTAGATAGTGTTGTTTCATGGTCCAAA
GATATTCTCAGGACCCAGGAGTCAGAATGCGTTTGTATCAATGGAACTTGTACAGTAGTA
ATGACTGATGGAAATGCTACAGGAAAAGCTGATACTAAAATACTATTCATTGAGGAGGGG
AAAATCGTTCATACTAGCAAATTGTCAGGAAGTGCTCAGCATGTCGAAGAGTGCTCTTGC
TATCCTCGATATCCTGGTGTCAGATGTGTCTGCAGAGACAACTGGAAAGGATCCAACCGG
CCCATCGTAGATATAAACATAAAGGATCATAGCATTGTTTCCAGTTATGTGTGTTCAGGA
CTTGTTGGAGACACACCCAGAAAAAACGACAGCTCCAGCAGTAGCCATTGTTTGAATCCT
AACAATGAAGAAGGTGGTCATGGAGTGAAAGGCTGGGCCTTTGATGATGGAAATGACGTG
TGGATGGGGAGAACAATCAACGAGACGTCACGCTTAGGGTATGAAACCTTCAAAGTCGTT
GAAGGCTGGTCCAACCCTAAGTCCAAATTGCAGATAAATAGGCAAGTCATAGTTGACAGA
GGTGATAGGTCCGGTTATTCTGGCATTTTCTCTGTTGAAGGCAAAAGCTGCATCAATCGG
TGCTTTTATGTGGAGTTGATTAGGGGAAGAAAAGAGGAAACTGAAGTCTTGTGGACCTCA
AACAGTATTGTTGTGTTTTGTGGCACCTCAGGTACATATGGAACAGGCTCATGGCCTGAT
GGGGCGGACCTCAATCTCATGCATATATAA
>A/Thailand/CU-MV9/2016 OP776763
ATGAATCCAAATCAAAAGATAATAACGATTGGCTCTGTTTCTCTCACCATTTCCACAATA
TGCTTCTTCATGCAAATTGCCATCTTGATAACTACTGTAACATTGCATTTCAAGCAATAT
GAATTCAACTCCCCCCCAAACAACCAAGTGATGCTGTGTGAACCAACAATAATAGAAAGA
AACATAACAGAGATAGTGTATTTGACCAACACCACCATAGAGAAGGAAATATGCCCCAAA
CCAGCAGAATACAGAAATTGGTCAAAACCGCAATGTGACATTACAGGATTTGCACCTTTC
TCTAAGGACAATTCGATTAGGCTTTCCGCTGGTGGGGACATCTGGGTGACAAGAGAACCT
TATGTGTCATGCGATCCTGACAAGTGCTATCAATTTGCTCTTGGACAGGGGACAACACTA
AACAACGTGCATTCAAATAACACAGTACGTGATAGGACCCCTTATCGGACTCTATTGATG
AGTGAGTTGGGTGTTCCTTTCCATCTGGGGACCAAGCAAGTGTGCATAGCATGGTCCAGC
TCAAGTTGTCACGATGGAAAAGCATGGCTGCATGTTTGTATAACGGGGGATGATAAAAAT
GCAACTGCTAGCTTCATTTACAATGGGAGGCTTGTAGATAGTGTTGTTTCATGGTCCAAA
GATATTCTCAGGACCCAGGAGTCAGAATGCGTTTGTATCAATGGAACTTGTACAGTAGTA
ATGACTGATGGAAATGCTACAGGAAAAGCTGATACTAAAATACTATTCATTGAGGAGGGG
AAAATCGTTCATACTAGCAAATTGTCAGGAAGTGCTCAGCATGTCGAAGAGTGCTCTTGC
TATCCTCGATATCCTGGTGTCAGATGTGTCTGCAGAGACAACTGGAAAGGATCCAATCGG
CCCATAGTAGATATAAACATAAAGGATCATAGCATTGTTTCCAGTTATGTGTGTTCAGGA
CTTGTTGGAGACACACCCAGAAAAAACGACAGCTCCAGCAGTAGTCATTGTTTGAATCCT
AACAATGAAGAAGGTGGTCATGGAGTGAAAGGCTGGGCCTTTGATGATGGAAATGACGTG
TGGATGGGGAGAACAATCAACGAGACGTCACGCTTAGGGTATGAAACCTTCAAAGTTGTT
GAAGGCTGGTCCAACCCCAAGTCCAAATTGCAGATAAATAGGCAAGTCATAGTTGACAGA
GGTGATAGGTCCGGTTATTCTGGTATTTTCTCTGTTGAAGGCAAAAGCTGCATCAATCGG
TGCTTTTATGTGGAGTTGATTAGGGGAAGAAAAGAGGAAACTGAAGTCTTGTGGACCTCA
AACAGTATTGTTGTGTTTTGTGGCACTTCAGGTACATATGGAACAGGCTCATGGCCTGAT
GGGGCGGACCTCAATCTCATGCTTATATAA
>A/Thailand/CU-MV10/2016 OP776764
ATGAATCCAAATCAAAAGATAATAACGATTGGCTCTGTTTCTCTCACCATTTCCACAATA
TGCTTCTTCATGCAAATTGCCATCTTGATAACTACTGTAACATTGCATTTCAAGCAATAT
GAATTCAACTCCCCCCCAAACAACCAAGTGATGCTGTGTGAACCAACAATAATAGAAAGA
AACATAACAGAGATAGTGTATTTGACCAACACCACCATAGAGAAGGAAATATGCCCCAAA
CCAGCAGAATACAGAAATTGGTCAAAACCGCAATGTGACATTACAGGATTTGCACCTTTC
TCTAAGGACAATTCGATTAGGCTTTCCGCTGGTGGGGACATCTGGGTGACAAGAGAACCT
TATGTGTCATGCGATCCTGACAAGTGCTATCAATTTGCTCTTGGACAGGGAACAACACTA
AACAACGTGCATTCAAATAACACAGTACGTGATAGGACCCCTTATCGGACTCTATTGATG
AGTGAGTTGGGTGTTCCTTTCCATCTGGGGACCAAGCAAGTGTGCATAGCATGGTCCAGC
TCAAGTTGTCACGATGGAAAAGCATGGCTGCATGTTTGTATAACGGGGGATGATAAAAAT
GCAACTGCTAGCTTCATTTACAATGGGAGGCTTGTAGATAGTGTTGTTTCATGGTCCAAA
GATATTCTCAGGACCCAGGAGTCAGAATGCGTTTGTATCAATGGAACTTGTACAGTAGTA
ATGACTGATGGAAATGCTACAGGAAAAGCTGATACTAAAATACTATTCATTGAGGAGGGG
AAAATCGTTCATACTAGCAAATTGTCAGGAAGTGCTCAGCATGTCGAAGAGTGCTCTTGC
TATCCTCGATATCCTGGTGTCAGATGTGTCTGCAGAGACAACTGGAAAGGATCCAATCGG
CCCATAGTAGATATAAACATAAAGGATCATAGCATTGTTTCCAGTTATGTGTGTTCAGGA
CTTGTTGGAGACACACCCAGAAAAAACGACAGCTCCAGCAGTAGTCATTGTTTGAATCCT
AACAATGAAGAAGGTGGTCATGGAGTGAAAGGCTGGGCCTTTGATGATGGAAATGACGTG
TGGATGGGGAGAACAATCAACGAGACGTCACGCTTAGGGTATGAAACCTTCAAAGTTGTT
GAAGGCTGGTCCAACCCCAAGTCCAAATTGCAGATAAATAGGCAAGTCATAGTTGACAGA
GGTGATAGGTCCGGTTATTCTGGTATTTTCTCTGTTGAAGGCAAAAGCTGCATCAATCGG
TGCTTTTATGTGGAGTTGATTAGGGGAAGAAAAGAGGAAACTGAAGTCTTGTGGACCTCA
AACAGTATTGTTGTGTTTTGTGGCACTTCAGGTACATATGGAACAGGCTCATGGCCTGAT
GGGGCGGACCTCAATCTCATGCTTATATAA
>A/Thailand/CU-MV11/2016 OP776765
ATGAATCCAAATCAAAAGATAATAACGATTGGCTCTGTTTCTCTCACCATTTCCACAATA
TGCTTCTTCATGCAAATTGCCATCTTAATAACTACTGTAACATTGCATTTCAAGCAATAT
GAATTCAACTCCCCCCCAAACAACCAAGTGATGCTGTGTGAACCAACAATAATAGAAAGA
AACATAACAGAGATAGTGTATTTGACCAACACCACCATAGAGAAGGAAATATGCCCCAAA
CCAGCAGAATACAGAAATTGGTCAAAACCGCAATGTGACATTACAGGATTTGCACCTTTC
TCTAAGGACAATTCGATTAGGCTTTCCGCTGGTGGGGACATCTGGGTGACAAGAGAACCT
TATGTGTCATGCGATCCTGACAAGTGCTATCAATTTGCTCTTGGACAGGGAACAACACTA
AACAACGTGCATTCAAATAACACAGTACGTGATAGGACCCCTTATCGGACTCTATTGATG
AGTGAGTTGGGTGTTCCTTTCCATCTGGGGACCAAGCAAGTGTGCATAGCATGGTCCAGC
TCAAGTTGTCACGATGGAAAAGCATGGCTGCATGTTTGTATAACGGGGGATGATAAAAAT
GCAACTGCTAGCTTCATTTACAATGGGAGGCTTGTAGATAGTGTTGTTTCATGGTCCAAA
GATATTCTCAGGACCCAGGAGTCAGAATGCGTTTGTATCAATGGAACTTGTACAGTAGTA
ATGACTGATGGAAATGCTACAGGAAAAGCTGATACTAAAATACTATTCATTGAGGAGGGG
AAAATCGTTCATACTAGCAAATTGTCAGGAAGTGCTCAGCATGTCGAAGAGTGCTCTTGC
TATCCTCGATATCCTGGTGTCAGATGTGTCTGCAGAGACAACTGGAAAGGATCCAATCGG
CCCATAGTAGATATAAACATAAAGGATCATAGCATTGTTTCCAGTTATGTGTGTTCAGGA
CTTGTTGGAGACACACCCAGAAAAAACGACAGCTCCAGCAGTAGTCATTGTTTGAATCCT
AACAATGAAGAAGGTGGTCATGGAGTGAAAGGCTGGGCCTTTGATGATGGAAATGACGTG
TGGATGGGGAGAACAATCAACGAGACGTCACGCTTAGGGTATGAAACCTTCAAAGTTGTT
GAAGGCTGGTCCAACCCCAAGTCCAAATTGCAGATAAATAGGCAAGTCATAGTTGACAGA
GGTGATAGGTCCGGTTATTCTGGTATTTTCTCTGTTGAAGGCAAAAGCTGCATCAATCGG
TGCTTTTATGTGGAGTTGATTAGGGGAAGAAAAGAGGAAACTGAAGTCTTGTGGACCTCA
AACAGTATTGTTGTGTTTTGTGGCACTTCAGGTACATATGGAACAGGCTCATGGCCTGAT
GGGGCGGACCTCAATCTCATGCTTATATAA
>A/Thailand/CU-MV12/2016 OP776766
ATGAATCCAAATCAAAAGATAATAACGATTGGCTCTGTTTCTCTCACCATTTCCACAATA
TGCTTCTTCATGCAAATTGCCATCTTGATAACTACTGTAACATTGCATTTCAAGCAATAT
GAATTCAACTCCCCCCCAAACAACCAAGTGATGCTGTGTGAACCAACAATAATAGAAAGA
AACATAACAGAGATAGTGTATTTGACCAACACCACCATAGAGAAGGAAATATGCCCCAAA
CCAGCAGAATACAGAAATTGGTCAAAACCGCAATGTGACATTACAGGATTTGCACCTTTC
TCTAAGGACAATTCGATTAGGCTTTCCGCTGGTGGGGACATCTGGGTGACAAGAGAACCT
TATGTGTCATGCGATCCTGACAAGTGCTATCAATTTGCTCTTGGACAGGGAACAACACTA
AACAACGTGCATTCAAATAACACAGTACGTGATAGGACCCCTTATCGGACTCTATTGATG
AGTGAGTTGGGTGTTCCTTTCCATCTGGGGACCAAGCAAGTGTGCATAGCATGGTCCAGC
TCAAGTTGTCACGATGGAAAAGCATGGCTGCATGTTTGTATAACGGGGGATGATAAAAAT
GCAACTGCTAGCTTCATTTACAATGGGAGGCTTGTAGATAGTGTTGTTTCATGGTCCAAA
GATATTCTCAGGACCCAGGAGTCAGAATGCGTTTGTATCAATGGAACTTGTACAGTAGTA
ATGACTGATGGAAATGCTACAGGAAAAGCTGATACTAAAATACTATTCATTGAGGAGGGG
AAAATCGTTCATACTAGCAAATTGTCAGGAAGTGCTCAGCATGTCGAAGAGTGCTCTTGC
TATCCTCGATATCCTGGTGTCAGATGTGTCTGCAGAGACAACTGGAAAGGATCCAATCGG
CCCATAGTAGATATAAACATAAAGGATCATAGCATTGTTTCCAGTTATGTGTGTTCAGGA
CTTGTTGGAGACACACCCAGAAAAAACGACAGCTCCAGCAGTAGTCATTGTTTGAATCCT
AACAATGAAGAAGGTGGTCATGGAGTGAAAGGCTGGGCCTTTGATGATGGAAATGACGTG
TGGATGGGGAGAACAATCAACGAGACGTCACGCTTAGGGTATGAAACCTTCAAAGTTGTT
GAAGGCTGGTCCAACCCCAAGTCCAAATTGCAGATAAATAGGCAAGTCATAGTTGACAGA
GGTGATAGGTCCGGTTATTCTGGTATTTTCTCTGTTGAAGGCAAAAGCTGCATCAATCGG
TGCTTTTATGTGGAGTTGATTAGGGGAAGAAAAGAGGAAACTGAAGTCTTGTGGACCTCA
AACAGTATTGTTGTGTTTTGTGGCACTTCAGGTACATATGGAACAGGCTCATGGCCTGAT
GGGGCGGACCTCAATCTCATGCTTATATAA
>A/Thailand/CU-MV13/2016 OP776767
ATGAATCCAAATCAAAAGATAATAACGATTGGCTCTGTTTCTCTCACCATTTCCACAATA
TGCTTCTTCATGCAAATTGCCATCTTGATAACTACTGTAACATTGCATTTCAAGCAATAT
GAATTCAACTCCCCCCCAAACAACCAAGTGATGCTGTGTGAACCAACAATAATAGAAAGA
AACATAACAGAGATAGTGTATTTGACCAACACCACCATAGAGAAGGAAATATGCCCCAAA
CCAGCAGAATACAGAAATTGGTCAAAACCGCAATGTGACATTACAGGATTTGCACCTTTC
TCTAAGGACAATTCGATTAGGCTTTCCGCTGGTGGGGACATCTGGGTGACAAGAGAACCT
TATGTGTCATGCGATCCTGACAAGTGCTATCAATTTGCTCTTGGACAGGGAACAACACTA
AACAACGTGCATTCAAATAACACAGTACGTGATAGGACCCCTTATCGGACTCTATTGATG
AGTGAGTTGGGTGTTCCTTTCCATCTGGGGACCAAGCAAGTGTGCATAGCATGGTCCAGC
TCAAGTTGTCACGATGGAAAAGCATGGCTGCATGTTTGTATAACGGGGGATGATAAAAAT
GCAACTGCTAGCTTCATTTACAATGGGAGGCTTGTAGATAGTGTTGTTTCATGGTCCAAA
GATATTCTCAGGACCCAGGAGTCAGAATGCGTTTGTATCAATGGAACTTGTACAGTAGTA
ATGACTGATGGAAATGCTACAGGAAAAGCTGATACTAAAATACTATTCATTGAGGAGGGG
AAAATCGTTCATACTAGCAAATTGTCAGGAAGTGCTCAGCATGTCGAAGAGTGCTCTTGC
TATCCTCGATATCCTGGTGTCAGATGTGTCTGCAGAGACAACTGGAAAGGATCCAATCGG
CCCATAGTAGATATAAACATAAAGGATCATAGCATTGTTTCCAGTTATGTGTGTTCAGGA
CTTGTTGGAGACACACCCAGAAAAAACGACAGCTCCAGCAGTAGTCATTGTTTGAATCCT
AACAATGAAGAAGGTGGTCATGGAGTGAAAGGCTGGGCCTTTGATGATGGAAATGACGTG
TGGATGGGGAGAACAATCAACGAGACGTCACGCTTAGGGTATGAAACCTTCAAAGTTGTT
GAAGGCTGGTCCAACCCCAAGTCCAAATTGCAGATAAATAGGCAAGTCATAGTTGACAGA
GGTGATAGGTCCGGTTATTCTGGTATTTTCTCTGTTGAAGGCAAAAGCTGCATCAATCGG
TGCTTTTATGTGGAGTTGATTAGGGGAAGAAAAGAGGAAACTGAAGTCTTGTGGACCTCA
AACAGTATTGTTGTGTTTTGTGGCACTTCAGGTACATATGGAACAGGCTCATGGCCTGAT
GGGGCGGACCTCAATCTCATGCTTATATAA
>A/Thailand/CU-MV14/2016 OP776768
ATGAATCCAAATCAAAAGATAATAACGATTGGCTCTGTTTCTCTCACCATTTCCACAATA
TGCTTCTTCATGCAAATTGCCATCTTGATAACTACTGTAACATTGCATTTCAAGCAATAT
AAATTCAACTCCCCCCCAAACAACCAAGTGATGCTGTGTGAACCAACAATAATAGAAAGA
AACATAACAGAGATAGTGTATTTGACCAACACCACCATAGAGAAGGAAATATGCCCCAAA
CCAGCAGAATACAGAAATTGGTCAAAACCGCAATGTGACATTACAGGATTTGCACCTTTC
TCTAAGGACAATTCGATTAGGCTTTCCGCTGGTGGGGACATCTGGGTGACAAGAGAACCT
TATGTGTCATGCGATCCTGACAAGTGCTATCAATTTGCTCTTGGACAGGGAACAACACTA
AACAACGTGCATTCAAATAACACAGTACGTGATAGGACCCCTTATCGGACTCTATTGATG
AGTGAGTTGGGTGTTCCTTTCCATCTGGGGACCAAGCAAGTGTGCATAGCATGGTCCAGC
TCAAGTTGTCACGATGGAAAAGCATGGCTGCATGTTTGTATAACGGGGGATGATAAAAAT
GCAACTGCTAGCTTCATTTACAATGGGAGGCTTGTAGATAGTGTTGTTTCATGGTCCAAA
GATATTCTCAGGACCCAGGAGTCAGAATGCGTTTGTATCAATGGAACTTGTACAGTAGTA
ATGACTGATGGAAATGCTACAGGAAAAGCTGATACTAAAATACTATTCATTGAGGAGGGG
AAAATCGTTCATACTAGCAAATTGTCAGGAAGTGCTCAGCATGTCGAAGAGTGCTCTTGC
TATCCTCGATATCCTGGTGTCAGATGTGTCTGCAGAGACAACTGGAAAGGATCCAATCGG
CCCATAGTAGATATAAACATAAAGGATCATAGCATTGTTTCCAGTTATGTGTGTTCAGGA
CTTGTTGGAGACACACCCAGAAAAAACGACAGCTCCAGCAGTAGTCATTGTTTGAATCCT
AACAATGAAGAAGGTGGTCATGGAGTGAAAGGCTGGGCCTTTGATGATGGAAATGACGTG
TGGATGGGGAGAACAATCAACGAGACGTCACGCTTAGGGTATGAAACCTTCAAAGTTGTT
GAAGGCTGGTCCAACCCCAAGTCCAAATTGCAGATAAATAGGCAAGTCATAGTTGACAGA
GGTGATAGGTCCGGTTATTCTGGTATTTTCTCTGTTGAAGGCAAAAGCTGCATCAATCGG
TGCTTTTATGTGGAGTTGATTAGGGGAAGAAAAGAGGAAACTGAAGTCTTGTGGACCTCA
AACAGTATTGTTGTGTTTTGTGGCACTTCAGGTACATATGGAACAGGCTCATGGCCTGAT
GGGGCGGACCTCAATCTCATGCTTATATAA
>A/Thailand/CU-MV15/2016 OP776769
ATGAATCCAAATCAAAAGATAATAACGATTGGCTCTGTTTCTCTCACCATTTCCACAATA
TGCTTCTTCATGCAAATTGCCATCTTGATAACTACTGTAACATTGCATTTCAAGCAATAT
GAATTCAACTCCCCCCCAAACAACCAAGTGATGCTGTGTGAACCAACAATAATAGAAAGA
AACATAACAGAGATAGTGTATTTGACCAACACCACCATAGAGAAGGAAATATGCCCTAAA
CCAGCAGAATACAGAAATTGGTCAAAACCGCAATGTGGCATTACAGGATTTGCACCTTTC
TCTAAGGACAATTCGATTAGGCTTTCCGCTGGTGGGGACATCTGGGTGACAAGAGAACCT
TATGTGTCATGCGATCCTGACAAGTGTTATCAATTTGCCCTTGGACAGGGAACAACACTA
AACAACGTGCATTCAAATAACACAGTACGTGATAGGACCCCTTATCGGACTCTATTAATG
AATGAGTTGGGTGTTCCTTTCCATCTGGGGACCAAGCAAGTGTGCATAGCATGGTCCAGC
TCAAGTTGTCACGATGGAAAAGCATGGCTGCATGTTTGTATAACGGGGGATGATAAAAAT
GCAACTGCTAGCTTCATTTACAATGGGAGGCTTGTAGATAGTGTTGTTTCATGGTCCAAA
GATATCCTCAGGACCCAGGAGTCAGAATGCGTTTGTATCAATGGAACTTGTACAGTAGTA
ATGACTGATGGAAATGCTACAGGAAAAGCTGATACTAAAATATTATTCATTGAGGAGGGG
AAAATCGTTCATACTAGCAAATTGTCAGGAAGTGCTCAGCATGTCGAAGAGTGCTCTTGC
TATCCTCGATATCCTGGTGTCAGATGTGTATGCAGAGACAACTGGAAAGGATCCAACCGG
CCCATCGTAGATATAAACATAAAGGATCATAGCATTGTTTCCAGTTATGTGTGTTCAGGA
CTTGTTGGAGACACACCCAGAAAAAACGACAGCTCCAGCAGTAGCCATTGTTTGGATCCT
AACAATGAAGAAGGTGGTCATGGAGTGAAAGGCTGGGCCTTTGATGATGGAAATGACGTG
TGGATGGGGAGAACAATCAACGAGACGTCACGCTTAGGGTATGAAACCTTCAAAGTCGTT
GAAGGCTGGTCCAACCCTAAGTCCAAATTGCAGATAAATAGGCAAGTCATAGTTGACAGA
GGTGATAGGTCCGGTTATTCTGGTATTTTCTCTGTTGAAGGCAAAAGCTGCATCAATCGG
TGCTTTTATGTGGAGTTGATTAGGGGAAGAAAAGAGGAAACTGAAGTCTTGTGGACCTCA
AACAGTATTGTTGTGTTTTGTGGCACCTCAGGTACATATGGAACAGGCTCATGGCCTGAT
GGGGCGGACCTCAATCTCATGCATATATAA
>A/Thailand/CU-MV16/2016 OP776770
ATGAATCCAAATCAAAAGATAATAACGATTGGCTCTGTTTCTCTCACCATTTCCACAATA
TGCTTCTTCATGCAAATTGCCATCCTGATAACTACTGTAACATTGCATTTCAAGCAATAT
GAATTCAACTCCCCCTCAAACAACCAAGTGATGCTGTGTGAACCAACAATAATAGAAAGA
AACATAACAGAGATAGTGTATTTGACCAACACCACCATAGAGAAGGAAATATGCCCCAAA
CCAGCAGAATACAGAAATTGGTCAAAACCGCAATGTGGCATTACAGGATTTGCACCTTTC
TCTAAGGACAATTCGATTAGGCTTTCCGCTGGTGGGGACATCTGGGTGACAAGAGAACCT
TATGTGTCATGCGATCCTGACAAGTGTTATCAATTTGCCCTTGGACAGGGAACAACACTA
AACAACGTGCATTCAAATAACACAGTACGTGATAGGACCCCTTATCGGACTCTATTGATG
AATGAGTTGGGTGTTCCTTTCCATCTGGGGACCAAGCAAGTGTGCATAGCATGGTCCAGC
TCAAGTTGTCACGATGGAAAAGCATGGCTGCATGTTTGTATAACGGGGGATGATAAAAAT
GCAACTGCTAGCTTCATTTACAATGGGAGGCTTGTAGATAGTGTTGTTTCATGGTCCAAA
GATATTCTCAGGACCCAGGAGTCAGAATGCGTTTGTATCAATGGAACTTGTACAGTAGTA
ATGACTGATGGAAATGCTACAGGAAAAGCTGATACTAAAATACTATTCATTGAGGAGGGG
AAAATCGTTCATACTAGCAAATTGTCAGGAAGTGCTCAGCATGTCGAAGAGTGCTCTTGC
TATCCTCGATATCCTGGTGTCAGATGTGTCTGCAGAGACAACTGGAAAGGATCCAACCGG
CCCATCGTAGATATAAACATAAAGGATCATAGCATTGTTTCCAGTTATGTGTGTTCAGGA
CTTGTTGGAGACACACCCAGAAAAAACGACAGCTCCAGCAGTAGCCATTGTTTGAATCCT
AACAATGAAGAAGGTGGTCATGGAGTGAAAGGCTGGGCCTTTGATGATGGAAATGACGTG
TGGATGGGGAGAACAATCAACGAGACGTCACGCTTAGGGTATGAAACCTTCAAAGTCGTT
GAAGGCTGGTCCAACCCTAAGTCCAAATTGCAGATAAATAGGCAAGTCATAGTTGACAGA
GGTGATAGGTCCGGTTATTCTGGTATTTTCTCTGTTGAAGGCAAAAGCTGCATCAATCGG
TGCTTTTATGTGGAGTTGATTAGGGGAAAAAAAGAGGAAACTGAAGTCTTGTGGACCTCA
AACAGTATTGTTGTGTTTTGTGGCACCTCAGGTACATATGGAACAGGCTCATGGCCTGAT
GGGGCGGACCTCAATCTCATGCATATATAA
>A/Thailand/CU-MV17/2016 OP776771
ATGAATCCAAATCAAAAGATAATAACGATTGGCTCTGTTTCTCTCACCATTTCCACAATA
TGCTTCTTCATGCAAATTGCCATCCTGATAACTACTGTAACATTGCATTTCAAGCAATAT
GAATTCAACTCCCCCCCAAACAACCAAGTGATGCTGTGTGAACCAACAATAATAGAAAGA
AACATAACAGAGATAGTGTATTTGACCAACACCACCATAGAGAAGGAAATATGCCCCAAA
CCAGCAGAATACAGAAATTGGTCAAAACCGCAATGTGGCATTACAGGATTTGCACCTTTC
TCTAAGGACAATTCGATTAGGCTTTCCGCTGGTGGGGACATCTGGGTGACAAGAGAACCT
TATGTGTCATGCGATCCTGACAAGTGTTATCAATTTGCCCTTGGACAGGGAACAACAATA
AACAACGTGCATTCAAATAACACAGTACGTGATAGGACCCCTTATCGGACTCTATTGATG
AATGAGTTGGGTGTTCCTTTCCATCTGGGGACCAAGCAAGTGTGCATAGCATGGTCCAGC
TCAAGTTGTCACGATGGAAAAGCATGGCTGCATGTTTGTATAACGGGGGATGATAAAAAT
GCAACTGCTAGCTTCATTTACAATGGGAGGCTTGTAGATAGTGTTGTTTCATGGTCCAAA
GATATTCTCAGGACCCAGGAGTCAGAATGCGTTTGTATCAATGGAACTTGTACAGTAGTA
ATGACTGATGGAAATGCTACAGGAAAAGCTGATACTAAAATACTATTCATTGAGGAGGGG
AAAATCGTTCATACTAGCAAATTGTCAGGAAGTGCTCAGCATGTCGAAGAGTGCTCTTGC
TATCCTCGATATCCTGGTGTCAGATGTGTCTGCAGAGACAACTGGAAAGGATCCAACCGG
CCCATCGTAGATATAAACATAAAGGATCATAGCATTGTTTCCAGTTATGTGTGTTCAGGA
CTTGTTGGAGACACACCCAGAAAAAACGACAGCTCCAGCAGTAGCCATTGTTTGAATCCT
AACAATGAAGAAGGTGGTCATGGAGTGAAAGGCTGGGCCTTTGATGATGGAAATGACGTG
TGGATGGGGAGAACAATCAACGAGACGTCACGCTTAGGGTATGAAACCTTCAAAGTCGTT
GAAGGCTGGTCCAACCCTAAGTCCAAATTGCAGATAAATAGGCAAGTCATAGTTGACAGA
GGTGATAGGTCCGGTTATTCTGGTGTTTTCTCTGTTGAAGGCAAAAGCTGCATCAATCGG
TGCTTTTATGTGGAGTTGATTAGGGGAAGAAAAGAGGAAACTGAAGTCTTGTGGACCTCA
AACAGTATTGTTGTGTTTTGTGGCACCTCAGGTACATATGGAACAGGCTCATGGCCTGAT
GGGGCGGACCTCAATCTCATGCATATATAA
>A/Thailand/CU-MV18/2016 OP776772
ATGAATCCAAATCAAAAGATAATAACGATTGGCTCTGTTTCTCTCACCATTTCCACAATA
TGCTTCTTCATGCAAATTGCCATCCTGATAACTACTGTAACATTGCATTTCAAGCGATAT
GAATTCAACTCCCCCCCAAACAACCAAGTGATGCTGTGTGAACCAACAATAATAGAAAGA
AACATAACAGAGATAGTGTATTTGACCAACACCACCATAGAGAAGGAAATATGCCCCAAA
CCAGCAGAATACAGAAATTGGTCAAAACCGCAATGTGGCATTACAGGATTTGCACCTTTC
TCTAAGGACAATTCGATTAGGCTTTCCGCTGGTGGGGACATCTGGGTGACAAGAGAACCT
TATGTGTCATGCGATCCTGACAAGTGTTATCAATTTGCCCTTGGACAGGGAACAACAATA
AACAACGTGCATTCAAATAACACAGTACGTGATAGGACCCCTTATCGGACTCTATTGATG
AATGAGTTGGGTGTTCCTTTCCATCTGGGGACCAAGCAAGTGTGCATAGCATGGTCCAGC
TCAAGTTGTCACGATGGAAAAGCATGGCTGCATGTTTGTATAACGGGGGATGATAAAAAT
GCAACTGCTAGCTTCATTTACAATGGGAGGCTTGTAGATAGTGTTGTTTCATGGTCCAAA
GATATTCTCAGGACCCAGGAGTCAGAATGCGTTTGTATCAATGGAACTTGTACAGTAGTA
ATGACTGATGGAAATGCTACAGGAAAAGCTGATACTAAAATACTATTCATTGAGGAGGGG
AAAATCGTTCATACTAGCAAATTGTCAGGTAGTGCTCAGCATGTCGAAGAGTGCTCTTGC
TATCCTCGATATCCTGGTGTCAGATGTGTCTGCAGAGACAACTGGAAAGGATCCAACCGG
CCCATCGTAGATATAAACATAAAGGATCATAGCATTGTTTCCAGTTATGTGTGTTCAGGA
CTTGTTGGAGACACACCCAGAAAAAACGACAGCTCCAGCAGTAGCCATTGTTTGAATCCT
AACAATGAAGAAGGTGGTCATGGAGTGAAAGGCTGGGCCTTTGATGATGGAAATGACGTG
TGGATGGGGAGAACAATCAACGAGACGTCACGCTTAGGGTATGAAACCTTCAAAGTCGTT
GAAGGCTGGTCCAACCCTAAGTCCAAATTGCAGATAAATAGGCAAGTCATAGTTGACAGA
GGTGATAGGTCCGGTTATTCTGGTGTTTTCTCTGTTGAAGGCAAAAGCTGCATCAATCGG
TGCTTTTATGTGGAGTTGATTAGGGGAAGAAAAGAGGAAACTGAAGTCTTGTGGACCTCA
AACAGTATTGTTGTGTTTTGTGGCACCTCAGGTACATATGGAACAGGCTCATGGCCTGAT
GGGGCGGACCTCAATCTCATGCATATATAA
>A/Thailand/CU-MV19/2016 OP776773
ATGAATCCAAATCAAAAGATAATAACGATTGGCTCTGTTTCTCTCACCATTTCCACAATA
TGCTTCTTCATGCAAATTGCCATCTTGATAACTACTGTAACATTGCATTTCAAGCAATAT
GAATTCAACTCCCCCCCAAACAACCAAGTGATGCTGTGTGAACCAACAATAATAGAAAGA
AACATAACAGAGATAGTGTATTTGACCAACACCACCATAGAGAAGGAAATATGCCCCAAA
CCAGCAGAATACAGAAATTGGTCAAAACCGCAATGTGACATTACAGGATTTGCACCTTTC
TCTAAGGACAATTCGATTAGGCTTTCCGCTGGTGGGGACATCTGGGTGACAAGAGAACCT
TATGTGTCATGCGATCCTGACAAGTGCTATCAATTTGCTCTTGGACAGGGAACAACACTA
AACAACGTGCATTCAAATAACACAGTACGTGATAGGACCCCTTATCGGACTCTATTGATG
AGTGAGTTGGGTGTTCCTTTCCATCTGGGGACCAAGCAAGTGTGCATAGCATGGTCCAGC
TCAAGTTGTCACGATGGAAAAGCATGGCTGCATGTTTGTATAACGGGGGATGATAAAAAT
GCAACTGCTAGCTTCATTTACAATGGGAGGCTTGTAGATAGTGTTGTTTCATGGTCCAAA
GATATTCTCAGGACCCAGGAGTCAGAATGCGTTTGTATCAATGGAACTTGTACAGTAGTA
ATGACTGATGGAAATGCTACAGGAAAAGCTGATACTAAAATACTATTCATTGAGGAGGGG
AAAATCGTTCATACTAGCAAATTGTCAGGAAGTGCTCAGCATGTCGAAGAGTGCTCTTGC
TATCCTCGATATCCTGGTGTCAGATGTGTCTGCAGAGACAACTGGAAAGGATCCAATCGG
CCCATAGTAGATATAAACATAAAAGATCATAGCATTGTTTCCAGTTATGTGTGTTCAGGA
CTTGTTGGAGACACACCCAGAAAAAACGACAGCTCCAGCAGTAGTCATTGTTTGAATCCT
AACAATGAAGAAGGTGGTCATGGAGTGAAAGGCTGGGCCTTTGATGATGGAAATGACGTG
TGGATGGGGAGAACAATCAACGAGACGTCACGCTTAGGGTATGAAACCTTCAAAGTTGTT
GAAGGCTGGTCCAACCCCAAGTCCAAATTGCAGATAAATAGGCAAGTCATAGTTGACAGA
GGTGATAGGTCCGGTTATTCTGGTATTTTCTCTGTTGAAGGCAAAAGCTGCATCAATCGG
TGCTTTTATGTGGAGTTGATTAGGGGAAGAAAAGAGGAAACTGAAGTCTTGTGGACCTCA
AACAGTATTGTTGTGTTTTGTGGCACTTCAGGTACATATGGAACAGGCTCATGGCCTGAT
GGGGCGAACCTCAATCTCATGCTTATATAA
>A/Thailand/CU-MV39/2016 OR565859
ATGAATCCAAATCAAAAGATAATAACGATTGGCTCTGTTTCTCTCACCATTTCCACAATA
TGCTTCTTCATGCAAATTGCCATCTTGATAACTACTGTAACATTGCATTTCAAGCAATAT
GAATTCAACTCCCCCCCAAACAACCAAGTGATGCTGTGTGAACCAACAATAATAGAAAGA
AACATAACAGAGATAGTGTATTTGACCAACACCACCATAGAGAAGGAAATATGCCCTAAA
CCAGCAGAATACAGAAATTGGTCAAAACCGCAATGTGGCATTACAGGATTTGCACCTTTC
TCTAAGGACAATTCGATTAGGCTTTCCGCTGGTGGGGACATCTGGGTGACAAGAGAACCT
TATGTGTCATGCGATCCTGACAAGTGTTATCAATTTGCCCTTGGACAGGGAACAACACTA
AACAACGTGCATTCAAATAACACAGTACGTGATAGGACCCCTTATCGGACTCTATTAATG
AATGAGTTGGGTGTTCCTTTCCATCTGGGGACCAAGCAAGTGTGCATAGCATGGTCCAGC
TCAAGTTGTCACGATGGAAAAGCATGGCTGCATGTTTGTATAACGGGGGATGATAAAAAT
GCAACTGCTAGCTTCATTTACAATGGGAGGCTTGTAGATAGTGTTGTTTCATGGTCCAAA
GATATCCTCAGGACCCAGGAGTCAGAATGCGTTTGTATCAATGGAACTTGTACAGTAGTA
ATGACTGATGGAAATGCTACAGGAAAAGCTGATACTAAAATATTATTCATTGAGGAGGGG
AAAATCGTTCATACTAGCAAATTGTCAGGAAGTGCTCAGCATGTCGAAGAGTGCTCTTGC
TATCCTCGATATCCTGGTGTCAGATGTGTATGCAGAGACAACTGGAAAGGATCCAACCGG
CCCATCGTAGATATAAACATAAAGGATCATAGCATTGTTTCCAGTTATGTGTGTTCAGGA
CTTGTTGGAGACACACCCAGAAAAAACGACAGCTCCAGCAGTAGCCATTGTTTGGATCCT
AACAATGAAGAAGGTGGTCATGGAGTGAAAGGCTGGGCCTTTGATGATGGAAATGACGTG
TGGATGGGGAGAACAATCAACGAGACGTCACGCTTAGGGTATGAAACCTTCAAAGTCGTT
GAAGGCTGGTCCAACCCTAAGTCCAAATTGCAGATAAATAGGCAAGTCATAGTTGACAGA
GGTGATAGGTCCGGTTATTCTGGTATTTTCTCTGTTGAAGGCAAAAGCTGCATCAATCGG
TGCTTTTATGTGGAGTTGATTAGGGGAAGAAAAGAGGAAACTGAAGTCTTGTGGACCTCA
AACAGTATTGTTGTGTTTTGTGGCACCTCAGGTACATATGGAACAGGCTCATGGCCTGAT
GGGGCGGACCTCAATCTCATGCATATATAA
>A/Thailand/CU-MV42/2016 OP810988
ATGAATCCAAATCAAAAGATAATAACGATTGGCTCTGTTTCTCTCACCATTTCCACAATA
TGCTTCTTCATGCAAATTGCCATCTTGATAACTACTGTAACATTGCATTTCAAGCAATAT
GAATTCAACTCCCCCCCAAACAACCAAGTGATGTTGTGTGAACCAACGATAATAGAAAGA
AACATAACAGAGATAGTGTATTTGACCAACACCACCATAGAGAAGGAAATATGCCCCAAA
CCAGCAGAATACAGAAATTGGTCAAAACCGCAATGTGGCATTACAGGATTTGCACCTTTC
TCTAAGGACAATTCGATTAGGCTTTCTGCTGGTGGGGACATCTGGGTGACAAGAGAACCT
TATGTGTCATGCGATCCTGACAAGTGTTATCAATTTGCTCTTGGACAGGGAACAACACTA
AACAACGTGCATTCAAATAACACAGTACGTGATAGGACCCCTTATCGGACTCTATTGATG
AATGAGTTGGGTGTTCCTTTCCATCTGGGGACCAAGCAAGTGTGCATAGCATGGTCCAGC
TCAAGTTGTCACGATGGAAGAGCATGGCTGCATGTTTGTATAACGGGGGATGATAAAAAT
GCAACTGCTAGCTTCATTTACAATGGGAGGCTTGTAGATAGTGTTGTTTCATGGTCCAAA
GATATTCTCAGGACCCAGGAGTCAGAATGCGTTTGTATCAATGGAACTTGTACAGTAGTA
ATGACTGATGGAAATGCTACAGGAAAAGCTGATACTAAAATACTATTCATTGAGGAGGGG
AAAATCGTTCATACTAGCAAATTGTCAGGAAGTGCTCAGCATGTCGAAGAGTGCTCTTGC
TATCCTCGATATCCTGGTGTCAGATGTGTCTGCAGAGACAACTGGAAAGGATCCAATCGG
CCCATCGTAGATATAAACATAAAGGATCATAGCATTGTTTCCAGTTATGTGTGTTCAGGA
CTTGTTGGAGACACACCCAGAAAAAACGACAGCTCCAGCAGTAGCCATTGTTTGGATCCT
AACAATGAAGAAGGTGGTCATGGAGTGAAAGGCTGGGCCTTTGATGATGGAAATGACGTG
TGGATGGGGAGAACAATCAACGAGACGTCACGCTTAGGGTATGAAACCTTCAAAGTCGTT
GAAGGCTGGTCCAACCCTAAGTCCAAATTGCAGATAAATAGGCAAGTCATAGTTGACAGA
GGTGATAGGTCCGGTTATTCTGGTATTTTCTCTGTTGAAGGCAAAAGCTGCATCAATCGG
TGCTTTTATGTGGAGTTGATTAGGGGAAGAAAAGAGGAAACTGAAGTCTTGTGGACCTCA
AACAGTATTGTTGTGTTTTGTGGCACCTCAGGTACATATGGAACAGGCTCATGGCCTGAT
GGGGCGGACCTCAATCTCATGCATATATAA
>A/Thailand/CU-MV20/2017 OP776774
ATGAATCCAAATCAAAAGATAATAACGATTGGCTCTGTTTCTCTCACCATTTCCACAATA
TGCTTCTTCATGCAAATTGCCATCCTGATAACTACTGTAACATTGCATTTCAAGCAATAT
GAATTCAACTCCCCCCCAAACAACCAAGTGATGCTGTGTGAACCAACAATAATAGAAAGA
AACATAACAGAGATAGTGTATTTGACCAACACCACCATAGAGAAGGAAATATGCCCCAAA
CCAGCAGAATACAGAAATTGGTCAAAACCGCAATGTGGCATTACAGGATTTGCACCTTTC
TCTAAGGACAATTCGATTAGGCTTTCCGCTGGTGGGGACATCTGGGTGACAAGAGAACCT
TATGTGTCATGCGATCCTGTCAAGTGTTATCAATTTGCCCTTGGACAGGGAACAACACTA
AACAACGTGCATTCAAATAACACAGTACGAGATAGGACCCCTTATCGGACTCTATTGATG
AATGAGTTGGGTGTTCCTTTCCATCTGGGGACCAAGCAAGTGTGCATAGCATGGTCCAGC
TCAAGTTGTCACGATGGAAAAGCATGGCTGCATGTTTGTATAACGGGGGATGATAAAAAT
GCAACTGCTAGCTTCATTTACAATGGGAGGCTTGTAGATAGTGTTGTTTCATGGTCCAAA
GATATTCTCAGGACCCAGGAGTCAGAATGCGTTTGTATCAATGGAACTTGTACAGTAGTA
ATGACTGATGGAAATGCTACAGGAAAAGCTGATACTAAAATACTATTCATTGAGGAGGGG
AAAATCGTTCATACTAGCAAATTGTCAGGAAGTGCTCAGCATGTCGAAGAGTGCTCTTGC
TATCCTCGATATCCTGGTGTCAGATGTGTCTGCAGAGACAACTGGAAAGGATCCAACCGG
CCCATCGTAGATATAAACATAAAGGATCATAGCATTGTTTCCAGGTATGTGTGTTCAGGA
CTTGTTGGAGACACACCCAGAAAAAACGACAGCTCCAGCAGTAGCCATTGTTTGAATCCT
AACAATGAAGAAGGTGGTCATGGAGTGAAAGGCTGGGCCTTTGATGATGGAAATGACGTG
TGGATGGGGAGAACAATCAACGAGACGTCACGCTTTGGGTATGAAACCTTCAAAGTCGTT
GAAGGCTGGTCCAACCCCAAGTCCAAATTGCAGATAAATAGGCAAGTCATAGTTGACAGA
GATGATAGGTCCGGTTATTCTGGTATTTTCTCTGTTGAAGGTAAAAGCTGCATCAATCGG
TGCTTTTATGTGGAGTTGATTAGGGGAAGAAAAGAGGAAACTGAAGTCTTGTGGACCTCA
AACAGTATTGTTGTGTTTTGTGGCACCTCAGGTACATATGGAACAGGCTCATGGCCTGAT
GGGGCGGACCTCAATCTCATGCGTATATAA
>A/Thailand/CU-MV21/2017 OP776775
ATGAATCCAAATCAAAAGATAATAACGATTGGCTCTGTTTCTCTCACCATTTCCACAATA
TGCTTCTTCATGCAAATTGCCATCTTGATAACTACTGTAACATTGCATTTCAAGCAATAT
GAATTCAACTCCCCCCCAAACAACCAAGTGATGCTGTGCGAACCAACAATAATAGAAAGA
AACATAACAGAGATAGTGTATTTGACCAACACCACCATAGAGAAGGAAATATGCCCCAAA
CCAGCAGAATACAGAAATTGGTCAAAACCGCAATGTGACATTACAGGATTTGCACCTTTC
TCTAAGGACAATTCGATTAGGCTTTCCGCTGGTGGGGACATCTGGGTGACAAGAGAACCT
TATGTGTCATGCGATCCTGACAAGTGCTATCAATTTGCTCTTGGACAGGGAACAACACTA
AACAACGTGCATTCAAATAACACAGTACGTGATAGGACCCCTTATCGGACTCTATTGATG
AGTGAGTTGGGTGTTCCTTTCCATCTGGGGACCAAGCAAGTGTGCATAGCATGGTCCAGC
TCAAGTTGTCACGATGGAAAAGCATGGCTGCATGTTTGTATAACGGGGGATGATAAAAAT
GCAACTGCTAGCTTCATTTACAATGGGAGGCTTGTAGATAGTGTTGTTTCATGGTCCAAA
GATATTCTCAGGACCCAGGAGTCAGAATGCGTTTGTATCAATGGAACTTGTACAGTAGTA
ATGACTGATGGAAATGCTACAGGAAAAGCTGATACTAAAATACTATTCATTGAGGAGGGG
AAAATCGTTCATACTAGCAAATTGTCAGGAAGTGCTCAGCATGTCGAAGAGTGCTCTTGC
TATCCTCGATATCCTGATGTCAGATGTGTCTGCAGAGACAACTGGAAAGGATCCAATCGG
CCCATAGTAGATATAAACATAAAGGATCATAGCATTGTTTCCAGTTATGTGTGTTCAGGA
CTTGTTGGAGACACACCCAGAAAGAACGACAGCTCCAGCAGTAGTCATTGTTTGAATCCT
AACAATGAAGAAGGTGTTCATGGAGTGAAAGGCTGGGCCTTTGATGATGGAAATGACGTG
TGGATGGGGAGAACAATCAACGAGACGTCACGCTTAGGGTATGAAACCTTCAAAGTTGTT
GAAGGCTGGTCCAACCCCAAGTCCAAATTGCAGATAAATAGGCAAGTCATAGTTGACAGA
GGTGATAGGTCCGGTTATTCTGGTATTTTCTCTGTTGAAGGCAAAAGCTGCATCAATCGG
TGCTTTTATGTGGAGTTGATTAGGGGAAGAAAAGAGGAAACTGAAGTCTTGTGGACCTCA
AACAGTATTGTTGTGTTTTGTGGCACTTCAGGTACATATGGAACAGGCTCATGGCCTGAT
GGGGCGGACCTCAATCTCATGCTTATATAA
>A/Thailand/CU-MV22/2017 OP776776
ATGAATCCAAATCAAAAGATAATAACGATTGGCTCTGTTTCTCTCACCATTTCCACAATA
TGCTTCTTCATGCAAATTGCCATCCTGATAACTACTGTAACATTGCATTTCAAGCAATAT
GAATTCAACTCCCCCCCAAACAACCAAGTGATGCTGTGTGAACCAACAATAATAGAAAGA
AACATAACAGAGATAGTGTATTTGACCAACACCACCATAGAGAAGGAAATATGCCCCAAA
CCAGCAGAATACAGAAATTGGTCAAAACCGCAATGTGGCATTACAGGATTTGCACCTTTC
TCTAAGGACAATTCGATTAGGCTTTCCGCTGGTGGGGACATCTGGGTGACAAGAGAACCT
TATGTGTCATGCGATCCTGACAAGTGTTATCAATTTGCCCTTGGACAGGGAACAACACTA
AACAACGTGCATTCAAATAACACAGTACGTGATAGGACCCCTTATCGGACTCTATTGATG
AATGAGTTGGGTGTTCCTTTCCATCTGGGGACCAAGCAAGTGTGCATGGCATGGTCCAGC
TCAAGTTGTCACGATGGAAAAGCATGGCTGCATGTTTGTATAACGGGGGATGATAAAAAT
GCAACTGCTAGCTTCATTTACAATGGGAGGCTTGTAGATAGTGTTGTTTCATGGTCCAAA
GATATTCTCAGGACCCAGGAGTCAGAATGCGTTTGTATCAATGGAACTTGTACAGTAGTA
ATGACTGATGGAAATGCTACAGGAAAAGCTGATACTAAAATACTATTCATTGAGGAGGGG
AAAATCGTTCATACTAGCAAATTGTCAGGAAGTGCTCAGCATGTCGAAGAGTGCTCCTGC
TATCCTCGATATCCTGGTGTCAGATGTGTCTGCAGAGACAACTGGAAAGGATCCAACCGG
CCCATCGTAGATATAAACATAAAGGATCATAGCATTGTTTCCAGTTATGTGTGTTCAGGA
CTTGTTGGAGACACACCCAGAAAAAGCGACAGCTCCAGCAGTAGCCATTGTTTGAATCCT
AACAATGAAGAAGGTGGTCATGGAGTGAAAGGCTGGGCCTTTGATGATGGAAATGACGTG
TGGATGGGGAGAACAATCAACAAGACGTCACGCTTAGGGTATGAAACCTTCAAAGTCGTT
GAAGGCTGGTCCAACCCTAAGTCCAAATTGCAGATAAATAGGCAAGTCATAGTTGACAGA
GGTGATAGGTCCGGTTATTCTGGTATTTTCTCTGTTGAAGGCAAAAGCTGCATCAATCGG
TGCTTTTATGTGGAGTTGATTAGGGGAAGAAAAGAGGAAACTGAAGTCTTGTGGACCTCA
AACAGTATTGTTGTGTTTTGTGGCACCTCAGGTACATATGGAACAGGCTCATGGCCTGAT
GGGGCGGACCTCAATCTCATGCATATATAA
>A/Thailand/CU-MV23/2018 OP776777
ATGAATCCAAATCAAAAGATAATAACGATTGGCTCTGTTTCTCTCACCATTTCCACAATA
TGCTTCTTCATGCAAATTGCCATCCTGATAACTACTGTAACATTGCATTTCAAGCAATAT
GAATTCAACTCCCCCCCAAATAACCAAGTAATGCTGTGTGAACCAACAATAATAGAAAGA
AACATAACAGAGATAGTGTATTTGACCAACACCACCATAGAGAAGGAAATATGCCCCAAA
CCAGCAGAATACAGAAATTGGTCAAAACCGCAATGTGGCATTACAGGATTTGCACCTTTC
TCTAAGGACAATTCGATTAGGCTTTCCGCTGGTGGGGACATCTGGGTGACAAGAGAACCT
TATGTGTCATGCGATCCTGACAAGTGTTATCAATTTGCCCTTGGACAGGGAACAACACTA
AACAACGTGCATTCAAATAACACAGTACGTGATAGGACCCCTTATCGGACTCTATTGATG
AATGAGTTGGGTGTTCCTTTCCATCTGGGGACCAAGCAAGTGTGCATGGCATGGTCCAGC
TCAAGTTGTCACGATGGAAAAGCATGGCTGCATGTTTGTATAACTGGGGATGATAAAAAT
GCAACTGCTAGCTTCATTTACAATGGGAGGCTTGTAGATAGTGTTGTTTCATGGTCCAAA
GATATTCTCAGGACCCAGGAGTCAGAATGCGTTTGCATCAATGGAACTTGTACAGTAGTA
ATGACTGATGGAAATGCTACAGGAAAAGCTGATACTAAAATACTATTCATTGAGGAGGGG
AAAATCGTTCATACTAGCAAATTGTCAGGAAGTGCTCAGCATGTCGAAGAGTGCTCCTGC
TATCCTCGATATCCTGGTGTCAGATGTGTCTGCAGAGACAACTGGAAAGGATCCAACCGG
CCCATTGTAGATATAAACATAAAGGATCATAGCATTGTTTCCAGTTATGTGTGTTCAGGA
CTTGTTGGAGACACACCCAGAAAAAGCGACAGCTCCAGCAGTAGCCATTGTTTGAATCCT
AACAATGAAGAAGGTGGTCATGGAGTGAAAGGCTGGGCCTTTGATGATGGAAATGACGTG
TGGATGGGGAGAACAATCAACGAGACGTCACGCTTAGGGTATGAAACCTTCAAAGTCGTT
GAAGGCTGGTCCAACTCTAAGTCCAAATTGCAGATAAATAGGCAAGTCATAGTTGACAGA
GGTGATAGGTCCGGTTATTCTGGTATTTTCTCTGTTGAAGGCAAAAGCTGCATCAATCGG
TGCTTTTATGTGGAGTTGATTAGGGGAAGAAAAGAGGAAACTGAAGTCTTGTGGACCTCA
AACAGTATTGTTGTGTTTTGTGGCACCTCAGGGACATATGGAACAGGCTCATGGCCTGAT
GGGGCGGATCTCAATCTCATGCATATATAA
>A/Thailand/CU-MV24/2018 OP776778
ATGAATCCAAATCAAAAGATAATAACGATTGGCTCTGTTTCTCTCACCATTTCCACAATA
TGCTTCTTCATGCAAATTGCCATCCTGATAACTACTGTAACATTGCATTTCAAGCAATAT
GAATTCAACTCCCCCCCAAATAACCAAGTGATACTGTGTGAACCAACAATAATAGAAAGA
AACATAACAGAGATAGTGTATTTGACCAACACCACCATAGAGAAGGAAATATGCCCCAAA
CCAGCAGAATACAGAAATTGGTCAAAACCGCAATGTGGCATTACAGGATTTGCACCTTTC
TCTAAGGACAATTCGATTAGGCTTTCCGCTGGTGGGGACATCTGGGTGACAAGAGAACCT
TATGTGTCATGCGATCCTGACAAGTGTTATCAATTTGCCCTTGGACAGGGAACAACACTA
AACAACGTGCATTCAAATAACACAGTACGTGATAGGACCCCTTATCGGACTCTATTGATG
AATGAGTTGGGTGTTCCTTTCCATCTGGGGACCAAGCAAGTGTGCATGGCATGGTCCAGC
TCAAGTTGTCACGATGGAAAAGCATGGCTGCATGTTTGTATAACTGGGGATGATAAAAAT
GCAACTGCTAGCTTCATTTACAATGGGAGGCTTGTAGATAGTGTTGTTTCATGGTCCAAA
GATATTCTCAGGACCCAGGAGTCAGAATGCGTTTGCATCAATGGAACTTGTACAGTAGTA
ATGACTGATGGAAATGCTACAGGAAAAGCTGATACTAAAATACTATTCATTGAGGAGGGG
AAAATCGTTCATACTAGCAAATTGTCAGGAAGTGCTCAGCATGTCGAAGAGTGCTCCTGC
TATCCTCGATATCCTGGTGTCAGATGTGTCTGCAGAGACAACTGGAAAGGATCCAACCGG
CCCATTGTAGATATAAACATAAAGGATCATAGCATTGTTTCCAGTTATGTGTGTTCAGGA
CTTGTTGGGGACACACCCAGAAAAAGCGACAGCTCCAGCAGTAGCCATTGTTTGAATCCT
AACAATGAAGAAGGTGGTCATGGAGTGAAAGGCTGGGCCTTTGATGATGGAAATGACGTG
TGGATGGGGAGAACAATCAACGAGACGTCACGCTTAGGGTATGAAACCTTCAAAGTCGTT
GAAGGCTGGTCCAACTCTAAGTCCAAATTGCAGATAAATAGGCAAGTCATAGTTGACAGA
GGTGATAGGTCCGGTTATTCTGGTATTTTCTCCGTTGAAGGCAAAAGCTGCATCAATCGG
TGCTTTTATGTGGAGTTGATTAGGGGAAGAAAAGAGGAAACTGAAGTCTTGTGGACCTCA
AACAGTATTGTTGTGTTTTGTGGCACCTCAGGTACATATGGAACAGGCTCATGGCCTGAT
GGGGCGGACCTCAATCTCATGCATATATAA
>A/Thailand/CU-MV25/2018 OP776779
ATGAATCCAAATCAAAAGATAATAACGATTGGCTCTGTTTCTCTCACAATTTCCACAATA
TGCTTCTTCATGCAAATTGCCATCCTGATAACTACTGTAACATTGCATTTCAAGCAATAT
GAATTCAACTCCCCCCCAAATAACCAAGTGATGCTGTGTGAACCAACAATAATAGAAAGA
AACATAACAGAGATAGTGTATTTGACCAACACCACCATAGAGAAGGAAATATGCCCCAAA
CCAGCAGAATACAGAAATTGGTCAAAACCGCAATGTGGCATTACAGGATTTGCACCTTTT
TCTAAGGACAATTCGATTAGGCTTTCCGCTGGTGGGGACATCTGGGTGACAAGAGAACCT
TATGTGTCATGCGACCTTGACAAGTGTTATCAATTTGCCCTTGGACAGGGAACAACACTA
AACAACGTGCATTCAAATAACACAGTACGTGATAGGACCCCTTATCGGACTCTATTGATG
AATGAGTTGGGTGTTCCTTTCCATCTGGGGACCAAGCAAGTGTGCATAGCATGGTCCAGC
TCAAGTTGTCACGATGGAAAAGCATGGCTGCATGTTTGTATAACGGGGGATGATAAAAAT
GCAACTGCTAGCTTCATTTACAATGGGAGGCTTGTAGATAGTGTTGTTTCATGGTCCAAC
GATATTCTCAGGACCCAGGAGTCAGAATGCGTTTGTATCAATGGAACTTGTACAGTAGTA
ATGACTGATGGAAATGCTACAGGAAAAGCTGATACCAAAATACTATTCATTGAGGAGGGG
AAAATCGTTCATACTAGCAAATTGTCAGGAAGTGCTCAGCATGTCGAAGAGTGCTCTTGC
TATCCTCGATATCCTGGTGTCAGATGTGTCTGCAGAGACAACTGGAAAGGATCCAACCGG
CCCATCATAGATATAAACATAAAGGATCATAGCATTGTTTCCAGTTATGTGTGTTCAGGA
CTTGTTGGAGACACACCCAGAAAAAGCGACAGCTCCAGCAGTAGCCATTGTTTGAATCCT
AACAATGAAGAAGGTGGTCATGGAGTGAAAGGCTGGGCCTTTGATGATGGAAATGACGTG
TGGATGGGGAGAACAATCAACGAGACGTCACGCTTAGGGTATGAAACTTTCAAAGTCGTT
GAAGGCTGGTCCAACCCTAAGTCCAAATTGCAGATAAATAGGCAAGTCATAGTTGACAGA
GGTGATAGGTCCGGTTATTCTGGTATTTTCTCTGTTGAAGGCAAAAGCTGCATCAATCGG
TGCTTTTATGTGGAGTTGATTAGGGGAAGAAAAGAGGAAACTGAAGTCTTGTGGACCTCA
AACAGTATTGTTGTATTTTGTGGCACCTCAGGTACATATGGAACAGGCTCATGGCCTGAT
GGGGCGGACCTCAATCTCATGCATATATAA
>A/Thailand/CU-MV26/2018 OP776780
ATGAATCCAAATCAAAAGATAATAACGATTGGCTCTGTTTCTCTCACCATTTCCACAATA
TGCTTCTTCATGCAAATTGCCATCCTGATAACTACTGTAACATTGCATTTCAAGCAATAT
GAATTCAACTCCCCCCCAAATAACCAAGTGATGCTGTGTGAACCAACAATAATAGAAAGA
AACATAACAGAGATAGTGTATTTGACCAACACCACCATAGAGAAGGAAATATGCCCCAAA
CCAGCAGAATACAGAAATTGGTCAAAACCGCAATGTGGCATTACAGGATTTGCACCTTTC
TCTAAGGACAATTCGATTAGGCTTTCCGCTGGTGGGGACATCTGGGTGACAAGAGAACCT
TATGTGTCATGCGATCCTGACAAGTGTTATCAATTTGCCCTTGGACAGGGAACAACACTA
AACAACGTGCATTCAAATAACACAGTACGTGATAGGACCCCTTATCGGACTCTATTGATG
AATGAGTTGGGTGTTCCTTTCCATCTGGGGACCAAGCAAGTGTGCATGGCATGGTCCAGC
TCAAGTTGTCACGATGGAAAAGCATGGCTGCATGTTTGTATAACTGGGGATGATAAAAAT
GCAACTGCTAGCTTCATTTACAATGAGAGGCTTGTAGATAGTGTTGTTTCATGGTCCAAA
GATATTCTCAGGACCCAGGAGTCAGAATGCGTTTGCATCAATGGAACTTGTACAGTAGTA
ATGACTGATGGAAATGCTACAGGAAAAGCTGATACTAAAATACTATTCATTGAGGAGGGG
AAAATCGTTCATACTAGCAAATTGTCAGGAAGTGCTCAGCATGTCGAAGAGTGCTCCTGC
TATCCTCGATATCCTGGTGTCAGATGTGTCTGCAGAGACAACTGGAAAGGATCCAACCGG
CCCATTGTAGATATAAACATAAAGGATCATAGCATTGTTTCCAGTTATGTGTGTTCAGGA
CTTGTTGGAGACACACCCAGAAAAAGCGACAGCTCCAGCAGTAGCCATTGTTTGAATCCT
AACAATGAAGAAGGTGGTCATGGAGTGAAAGGCTGGGCCTTTGATGATGGAAATGACGTG
TGGATGGGGAGAACAATCAACGAGACGTCACGCTTAGGGTATGAAACCTTCAAAGTCGTT
GAAGGCTGGTCCAACTCTAAGTCCAAATTGCAGATAAATAGGCAAGTCATAGTTGACAGA
GGTGATAGGTCCGGTTATTCTGGTATTTTCTCTGTTGAAGGCAAAAGCTGCATCAATCGG
TGCTTTTATGTGGAGTTGATTAGGGGAAGAAAAGAGGAAACTGAAGTCTTGTGGACCTCA
AACAGTATTGTTGTGTTTTGTGGCACCTCAGGTACATATGGAACAGGCTCATGGCCTGAT
GGGGCGGACCTCAATCTCATGCATATATAA
>A/Thailand/CU-MV27/2018 OP776781
ATGAATCCAAATCAAAAGATAATAACGATTGGCTCTGTTTCTCTCACAATTTCCACAATA
TGCTTCTTCATGCAAATTGCCATCCTGATAACTACTGTAACATTGCATTTCAAGCAATAT
GAATTCAACTCCCCCCCAAATAACCAAGTGATGCTGTGTGAACAAACAATAATAGAAAGA
AACATAACAGAGATAGTGTATTTGACCAACACCACCATAGAGAAGGAAATGTGCCCCAAA
CCAGCAGAATACAGAAATTGGTCAAAACCGCAATGTGGCATTACAGGATTTGCACCTTTC
TCTAAGGACAATTCGATTAGGCTTTCCGCTGGTGGGGACATCTGGGTGACAAGAGAACCT
TATGTGTCATGCGATCTTGACAAGTGTTATCAATTTGCCCTTGGACAGGGAACAACACTA
AACAACGTGCATTCAAATAACACAGTACGTGATAGGACCCCTTATCGGACTCTATTGATG
AATGAGTTGGGTGTTCCTTTCCATCTGGGGACCAAGCAAGTGTGCATAGCATGGTCCAGC
TCAAGTTGTCACGATGGAAAAGCATGGCTGCATGTTTGTATAACGGGGGATGATAAAAAT
GCAACTGCTAGCTTCATTTACAATGGGAGGCTTGTAGATAGTGTTGTTTCATGGTCCAAC
GATATTCTCAGGACCCAGGAGTCAGAATGCGTTTGTATCAATGGAACTTGTACAGTAGTA
ATGACTGATGGAAATGCTACAGGAAAAGCTGATACTAAAATACTATTCATTGAGGAGGGG
AAAATCGTTCATACTAGCAAATTGTCAGGAAGTGCTCAGCATGTCGAAGAGTGCTCTTGC
TATCCTCGATATCCTGGTGTCAGATGTGTCTGCAGAGACAACTGGAAAGGATCCAACCGG
CCCATCATAGATATAAACATAAAGGATCATAGCATTGTTTCCAGTTATGTGTGTTCAGGA
CTTGTTGGAGACACACCCAGAAAAAGCGACAGCTCCAGCAGTAGCCATTGTTTGAATCCT
AACAATGAAGAAGGTGGTCATGGAGTGAAAGGCTGGGCCTTTGATGATGGAAATGACGTG
TGGATGGGGAGAACAATCAACGAGACGTCACGCTTAGGGTATGAAACCTTCAAAGTCGTT
GAAGGCTGGTCCAACCCTAAGTCCAAATTGCAGATAAATAGGCAAGTCATAGTTGACAGA
GGTGATAGGTCCGGTTATTCTGGTATTTTCTCTGTTGAAGGCAAAAGCTGCATCAATCGG
TGCTTTTATGTGGAGTTGATTAGGGGAAGAAAAGAGGAAACTGAAGTCTTGTGGACCTCA
AACAGTATTGTTGTGTTTTGTGGCACTTCAGGTACATATGGAACAGGCTCATGGCCTGAT
GGGGCGGACCTCAATCTCATGCATATATAA
>A/Thailand/CU-MV28/2018 OP776782
ATGAATCCAAATCAAAAGATAATAACGATTGGCTCTGTTTCTCTCACCATTTCCACAATA
TGCTTCTTCATGCAAATTGCCATCCTGATAACTACTGTAACATTGCATTTCAAGCAATAT
GAATTCAACTCCCCCCCAAATAACCAAGTGATGCTGTGTGAACCAACAATAATAGAAAGA
AACATAACAGAGATAGTGTATTTGACCAACACCACCATAGAGAAGGAAATATGCCCCAAA
CCAGCAGAATACAGAAATTGGTCAAAACCGCAATGTGGCATTACAGGATTTGCACCTTTC
TCTAAGGACAATTCGATTAGGCTTTCCGCTGGTGGGGACATCTGGGTGACAAGAGAACCT
TATGTGTCATGCGATCCTGACAAGTGTTATCAATTTGCCCTTGGACAGGGAACAACACTA
AACAACGTGCATTCAAATAACACAGTACGTGATAGGACCCCTTATCGGACTCTATTGATG
AATGAGTTGGGTGTTCCTTTCCATCTGGGGACCAAGCAAGTGTGCATGGCATGGTCCAGC
TCAAGTTGTCACGATGGAAAAGCATGGCTGCATGTTTGTATAACTGGGGATGATAAAAAT
GCAACTGCTAGTTTCATTTACAATGGGAGGCTTGTAGATAGTGTTGTTTCATGGTCCAAA
GATATTCTCAGGACCCAGGAGTCAGAATGCGTTTGCATCAATGGAACTTGTACAGTAGTA
ATGACTGATGGAAATGCTACAGGAAAAGCTGATACTAAAATACTATTCATTGAGGAGGGG
AAAATCGTTCATACTAGCAAATTGTCAGGAAGTGCTCAGCATGTCGAAGAGTGCTCCTGC
TATCCTCGATATCCTGGTGTCAGATGTGTCTGCAGAGACAACTGGAAAGGATCCAACCGG
CCCATTGTAGATATAAACATAAAGGATCATAGCATTGTTTCCAGTTATGTGTGTTCAGGA
CTTGTTGGAGACACACCCAGAAAAAGCGACAGCTCCAGCAGTAGCCATTGTTTGAATCCT
AACAATGAAGAAGGTGGTCATGGAGTGAAAGGCTGGGCCTTTGATGATGGAAATGACGTG
TGGATGGGGAGAACAATCAACGAGACGTCACGCTTAGGGTATGAAACCTTCAAAGTCGTT
GAAGGCTGGTCCAACTCTAAGTCCAAATTGCAGATAAATAGGCAAGTCATAGTTGACAGA
GGTGATAGGTCCGGTTATTCTGGTATTTTCTCTGTTGAAGGCAAAAGCTGCATCAATCGG
TGCTTTTATGTGGAGTTGATTAGGGGAAGAAAAGAGGAAACTGAAGTCTTGTGGACCTCA
AACAGTATTGTTGTGTTTTGTGGCACCTCAGGTACATATGGAACAGGCTCATGGCCTGAT
GGGGCGGACCTCAATCTCATGCATATATAA
>A/Thailand/CU-MV29/2018 OP776783
ATGAATCCAAATCAAAAGATAATAACGATTGGCTCTGTTTCTCTCACCATTTCCACAATA
TGCTTCTTCATGCAAATTGCCATCCTGATAACTACTGTAACATTGCATTTCAAGCAATAT
GAATTCAACTCCCCCCCAAATAACCAAGTGATGCTGTGTGAACCAACAATAATAGAAAGA
AACATAACAGAGATAGTGTATTTGACCAACACCACCATAGAGAAGGAAATATGCCCCAAA
CCAGCAGAATACAGAAATTGGTCAAAACCGCAATGTGGCATTACAGGATTTGCACCTTTC
TCTAAGGACAATTCTATTAGGCTTTCCGCTGGTGGGGACATCTGGGTGACAAGAGAACCT
TATGTGTCATGCGATCCTGACAAGTGTTATCAATTTGCCCTTGGACAGGGAACAACACTA
AACAACGTGCATTCAAATAACACAGTACGTGATAGGACCCCTTATCGGACTCTATTGATG
AATGAGTTGGGTGTTCCTTTCCATCTGGGGACCAAGCAAGTGTGCATGGCATGGTCCAGC
TCAAGTTGTCACGATGGAAAAGCATGGCTGCATGTTTGTATAACTGGGGATGATAAAAAT
GCAACTGCTAGCTTCATTTACAATGGGAGGCTTGTAGATAGTGTTGTTTCATGGTCCAAA
GATATTCTCAGGACCCAGGAGTCAGAATGCGTTTGCATCAATGGAACTTGTACAGTAGTA
ATGACTGATGGAAATGCTACAGGAAAAGCTGATACTAAAATACTATTCATTGAGGAGGGG
AAAATCGTTCATACTAGCAAATTGTCAGGAAGTGCTCAGCATGTCGAAGAGTGCTCCTGC
TATCCTCGATATCCTGGTGTCAGATGTGTCTGCAGAGACAACTGGAAAGGATCCAACCGG
CCCATTGTAGATATAAACATAAAGGATCATAGCATTGTTTCCAGTTATGTGTGTTCAGGA
CTTGTTGGAGACACACCCAGAAAAAGCGACAGCTCCAGCAGTAGCCATTGTTTGAATCCT
AACAATGAAGAAGGTGGTCATGGAGTGAAAGGCTGGGCCTTTGATGATGGAAATGACGTG
TGGATGGGGAGAACAATCAACGAGACGTCACGCTTAGGGTATGAAACCTTCAAAGTCGTT
GAAGGCTGGTCCAACTCTAAGTCCAAATTGCAGATAAATAGGCAAGTCATAGTTGACAGA
GGTGATAGGTCCGGTTATTCTGGTATTTTCTCTGTTGAAGGCAAAAGCTGCATCAATCGG
TGCTTTTATGTGGAGTTGATTAGGGGAAGAAAAGAGGAAACTGAAGTCTTGTGGACCTCA
AACAGTATTGTTGTGTTTTGTGGCACCTCAGGTACATATGGAACAGGCTCATGGCCTGAT
GGGGCGGACCTCAATCTCATGCATATATAA
>A/Thailand/CU-MV30/2018 OP776784
ATGAACCCAAATCAAAAGATAATAACGATTGGCTCTGTTTCTCTCACAATTTCCACAATA
TGCTTCTTCATGCAAATTGCCATCCTGATAACTACTGTAACATTGCATTTCAAGCAATAT
GAATTCAACTCCCCCCCAAATAACCAAGTGATGCTGTGTGAACCAACAATAATAGAAAGA
AACATAACAGAGATAGTGTATTTGACCAACACCACCATAGAGAAGGAAATATGCCCCAAA
CCAACAGAATACAGAAATTGGTCAAAACCGCAATGTGGCATTACAGGATTTGCACCTTTC
TCTAAAGACAATTCGATTAGGCTTTCCGCTGGTGGGGACATCTGGGTGACAAGAGAACCT
TATGTGTCATGCGATCTTGACAAGTGTTATCAATTTGCCCTTGGACAGGGAACAACACTA
AACAACGTGCATTCAAATAACACAGTACGTGATAGGACCCCTTATCGGACTCTATTGATG
AATGAGTTGGGTGTTCCTTTCCATCTGGGGACCAAGCAAGTGTGCATAGCATGGTCCAGC
TCAAGTTGTCACGATGGAAAAGCATGGCTGCATGTTTGTATAACGGGGGATGATAAAAAT
GCAACTGCTAGCTTCATTTACAATGGGAGGCTTGTAGATAGTGTTGTTTCATGGTCCAAC
GATATTCTCAGGACCCAGGAGTCAGAATGCGTTTGTATCAATGGAACTTGTACAGTAGTA
ATGACTGATGGAAATGCTACAGGAAAAGCTGATACTAAAATACTATTTATTGAGGAGGGG
AAAATCGTTCATACTAGCAAATTGTCAGGAAGTGCTCAGCATGTCGAAGAGTGCTCTTGC
TATCCTCGATATCCTGGTGTCAGATGTGTCTGCAGAGACAACTGGAAAGGATCCAACCGG
CCCATCATAGATATAAACATAAAGGATCATAGCATTGTTTCCAGTTATGTGTGTTCAGGA
CTTGTTGGAGACACACCCAGAAAAAGCGACAGCTCCAGCAGTAGCCATTGTTTGAATCCT
AACAATGAAGAAGGTGGTCATGGAGTGAAAGGCTGGGCCTTTGATGATGGAAATGACGTG
TGGATGGGGAGAACAATCAACGAGACGTCACGCTTAGGGTATGAAACCTTCAAAGTCGTT
GAAGGCTGGTCCAACCCTAAGTCCAAATTGCAGATAAATAGGCAAGTCATAGTTGACAGA
GGTGATAGGTCCGGTTATTCTGGTATTTTCTCTGTTGAAGGCAAAAGCTGCATCAATCGG
TGCTTTTATGTGGAGTTGATCAGGGGAAGAAAAGAGGAAACTGAAGTCTTGTGGACCTCA
AACAGTATTGTTGTGTTTTGTGGCACCTCAGGTACATATGGAACAGGCTCATGGCCTGAT
GGGGCGGACCTCAACCTCATGCATATATAA
>A/Thailand/CU-MV31/2018 OP776785
ATGAACCCAAATCAAAAAATAATAACGATTGGCTCTGTTTCTCTCACAATTTCCACAATA
TGCTTCTTCATGCAAATTGCCATCCTGATAACTACTGTAACATTGCATTTCAAGCAATAT
GAATTCAACTCCCCCCCAAATAACCAAGTGATGCTGTGTGAACCAACAATAATAGAAAGA
AACATAACAGAGATAGTGTATTTGACCAACACCACCATAGAGAAGGAAATATGCCCCAAA
CCAGCAGAATACAGAAATTGGTCAAAACCGCAATGTGGCATTACAGGATTTGCACCTTTC
TCTAAAGACAATTCGATTAGGCTTTCCGCTGGTGGGGACATCTGGGTGACAAGAGAACCT
TATGTGTCATGCGATCTTGACAAGTGTTATCAATTTGCCCTTGGACAGGGAACAACACTA
AACAACGTGCATTCAAATAACACAGTACGTGATAGGACCCCTTATCGGACTCTATTGATG
AATGAGTTGGGTGTTCCTTTCCATCTGGGGACCAAGCAAGTGTGCATAGCATGGTCCAGC
TCAAGTTGTCACGATGGAAAAGCATGGCTGCATGTTTGTATAACGGGGGATGATAAAAAT
GCAACTGCTAGCTTCATTTACAATGGGAGGCTTGTAGATAGTGTTGTTTCATGGTCCAAC
GATATTCTCAGGACCCAGGAGTCAGAATGCGTTTGTATCAATGGAACTTGTACAGTAGTA
ATGACTGATGGAAATGCTACAGGAAAAGCTGATACTAAAATACTATTTATTGAGGAGGGG
AAAATCGTTCATACTAGCAAATTGTCAGGAAGTGCTCAGCATGTCGAAGAGTGCTCTTGC
TATCCTCGATATCCTGGTGTCAGATGTGTCTGCAGAGACAACTGGAAAGGATCCAACCGG
CCCATCATAGATATAAACATAAAGGATCATAGCATTGTTTCCAGTTATGTGTGTTCAGGA
CTTGTTGGAGACACACCCAGAAAAAGCGACAGCTCCAGCAGTAGTCATTGTTTGAATCCT
AACAATGAAGAAGGTGGTCATGGAGTGAAAGGCTGGGCCTTTGATGATGGAAATGACGTG
TGGATGGGGAGAACAATCAACGAGACGTCACGCTTAGGGTATGAAACCTTCAAAGTCGTT
GAAGGCTGGTCCAACCCTAAGTCCAAATTGCAGATAAATAGGCAAGTCATAGTTGACAGA
GGTGATAGGTCCGGTTATTCTGGTATTTTCTCTGTTGAAGGCAAAAGCTGCATCAATCGG
TGCTTTTATGTGGAGTTAATCAGGGGAAGAAAAGAGGAAACTGAAGTCTTGTGGACCTCA
AACAGTATTGTTGTGTTTTGTGGCACCTCAGGTACATATGGAACAGGCTCATGGCCTGAT
GGGGCGGACCTCAATCTCATGCATGTATAA
>A/Thailand/CU-MV32/2018 OP776786
ATGAATCCAAATCAGAAGATAATAACGATTGGCTCTGTTTCTCTTACCATTTCCACAATA
TGCTTCTTCATGCAAATTGCCATCCTGATAACTACTGTAACATTGCATTTCAAGCAATAT
GAATTCAACTCCCCCCCAAATAACCAAGTGATGCTGTGTGAACCAACAATAATAGAAAGA
AACATAACAGAGATAGTGTATTTGACCAACACCACCATAGAGAAGGAAATATGCCCCAAA
CCAGCAGAATACAGAAATTGGTCAAAACCGCAATGTGGCATTACAGGATTTGCACCTTTC
TCTAAGGACAATTCGATTAGGCTTTCCGCTGGTGGGGACATCTGGGTGACAAGAGAACCT
TATGTGTCATGCGATCCTGACAAGTGTTATCAATTTGCCCTTGGACAGGGAACAACACTA
AACAACGTGCATTCAAATAACACAGTACGTGATAGGACCCCTTATCGGACTCTATTGATG
AATGAGTTGGGTGTTCCTTTCCATCTGGGGACCAAGCAAGTGTGCATGGCATGGTCCAGC
TCAAGTTGTCACGATGGAAAAGCATGGCTGCATGTTTGTATAACTGGGGATGATAAAAAT
GCAACTGCTAGCTTCATTTACAATGGGAGACTTGTAGATAGTGTTGTTTCATGGTCCAAT
GATATTCTCAGGACCCAGGAGTCAGAATGCGTTTGCATCAATGGAACTTGTACAGTAGTA
ATGACTGATGGAAATGCTACAGGAAAAGCTGATACTAAAATACTATTCATTGAGGAGGGG
AAAATCGTTCATACTAGCAAATTGTCAGGAAGTGCTCAGCATGTCGAAGAGTGCTCCTGC
TATCCTCGATATCCTGGTGTCAGATGTGTCTGCAGAGACAACTGGAAAGGATCCAACCGG
CCCATTGTAGATATAAACATAAAGGATCATAGCATTGTTTCCAGTTATGTGTGTTCAGGA
CTTGTTGGAGACACACCCAGAAAAAGCGACAGCTCCAGCAGTAGCCATTGTTTGAATCCT
AACAATGAAGAAGGTGGTCATGGAGTGAAAGGCTGGGCCTTTGATGATGGAAATGACGTG
TGGATGGGGAGAACAATCAACGAGACGTCACGCTTAGGGTATGAAACCTTCAAAGTCGTT
GAAGGCTGGTCCAACTCTAAGTCCAAATTGCAGATAAATAGGCAAGTCATAGTTGACAGA
GGTGATAGGTCCGGTTATTCTGGTATTTTCTCTGTTGAAGGCAAAAGCTGCATCAATCGG
TGCTTTTATGTGGAGTTGATTAGGGGAAGAAAAGAGGAAACTGAAGTCTTGTGGACCTCA
AACAGTATTGTTGTGTTTTGTGGCACCTCAGGTACATATGGAACAGGCTCATGGCCTGAT
GGAGCGGACCTCAATCTCATGCATATATAA
>A/Thailand/CU-MV33/2018 OP776787
ATGAATCCAAATCAAAAGATAATAACGATTGGCTCTGTTTCTCTCACCATTTCCACAATA
TGCTTCTTCATGCAAATTGCCATCCTGATAACTACTGTAACATTGCATTTCAAGCAATAT
GAATTCAACTCCCCCCCAAATAACCAAGTGATGCTGTGTGAACCAACAATAATAGAAAGA
AACATAACAGAGATAGTGTATTTGACCAACACCACCATAGAGAAGGAAATATGCCCCAAA
CCAGCAGAATACAGAAATTGGTCAAAACCGCAATGTGGCATTACAGGATTTGCACCTTTC
TCTAAGGACAATTCGATTAGGCTTTCCGCTGGTGGGGACATCTGGGTGACAAGAGAACCT
TATGTGTCATGCGATCCTGACAAGTGTTATCAATTTGCCCTTGGACAGGGAACAACACTA
AACAACGTGCATTCAAATAACACAGTACGTGATAGGACCCCTTATCGGACTCTATTGATG
AATGAGTTGGGTGTTCCTTTCCATCTGGGGACCAAGCAAGTGTGCATGGCATGGTCCAGC
TCAAGTTGTCACGATGGAAAAGCATGGCTGCATGTTTGTATAACTGGGGATGATAAAAAT
GCAACTGCTAGCTTCATTTACAATGGGAGGCTTGTAGATAGTGTTGTTTCATGGTCCAAA
GATATTCTCAGGACCCAGGAGTCAGAATGCGTTTGCATCAATGGAACTTGTACAGTAGTA
ATGACTGATGGAAATGCTACAGGAAAAGCTGATACTAAAATACTATTCATTGAGGAGGGG
AAAATCGTTCATACTAGCAAATTGTCAGGAAGTGCTCAGCATGTCGAAGAGTGCTCCTGC
TATCCTCGATATCCTGGTGTCAGATGTGTCTGCAGAGACAACTGGAAAGGATCCAACCGG
CCCATTGTAGATATAAACATAAAGGATCATAGCATTGTTTCCAGTTATGTGTGTTCAGGA
CTTGTTGGAGACACACCCAGAAAAAGCGACAGCTCCAGCAGTAGCCATTGTTTGAATCCT
AACAATGAAGAAGGTGGTCATGGAGTGAAAGGCTGGGCCTTTGATGATGGAAATGACGTG
TGGATGGGGAGAACAATCAACGAGACGTCACGCTTAGGGTATGAAACCTTCAAAGTCGTT
GAAGGCTGGTCCAACTCTAAGTCCAAATTGCAGATAAATAGGCAAGTCATAGTTGACAGA
GGTGATAGGTCCGGTTATTCTGGTATTTTCTCTGTTGAAGGCAAAAGCTGCATCAATCGG
TGCTTTTATGTGGAGTTGATTAGGGGAAGAAAAGAGGAAACTGAAGTCTTGTGGACCTCA
AACAGTATTGTTGTGTTTTGTGGCACCTCAGGTACATATGGAACAGGCTCATGGCCTGAT
GGGGCGGACCTCAATCTCATGCATATATAA
