# Supplementary material for: Characteristics and evolution of hemagglutinin and neuraminidase genes of Influenza A(H3N2) viruses in Thailand during 2015 to 2018
Source: PeerJ. 2024 Jun 3;12:e17523. doi: 10.7717/peerj.17523 (PMC11155671; doi:10.7717/peerj.17523)
Supplement: Supplemental Information 5 [file peerj-12-17523-s005.xlsx]

## Sheet: Sheet1
	Influenza A(H3N2) virus	Vaccine effectiveness (%)	Mean (%vaccine effectiveness)	STD error (%)	Mean (% std error)
2015	A/Thailand/CU-MV1/2015	13.0555	10.5579	11.9488	12.2777
	A/Thailand/CU-MV34/2015	-4.4276		14.2514
	A/Thailand/CU-MV35/2015	13.0555		11.9488
	A/Thailand/CU-MV36/2015	13.0555		11.9488
	A/Thailand/CU-MV37/2015	13.0555		11.9488
	A/Thailand/CU-MV43/2015	13.0555		11.9488
	A/Thailand/CU-MV44/2015	13.0555		11.9488
2016	A/Thailand/CU-MV2/2016	57.403	48.4787	8.1891	8.61391
	A/Thailand/CU-MV3/2016	49.3011		8.5214
	A/Thailand/CU-MV4/2016	48.0218		8.5924
	A/Thailand/CU-MV6/2016	30.5387		9.9842
	A/Thailand/CU-MV8/2016	49.3011		8.5214
	A/Thailand/CU-MV9/2016	48.0218		8.5924
	A/Thailand/CU-MV10/2016	48.0218		8.5924
	A/Thailand/CU-MV13/2016	48.0218		8.5924
	A/Thailand/CU-MV14/2016	48.0218		8.5924
	A/Thailand/CU-MV15/2016	48.0218		8.5924
	A/Thailand/CU-MV16/2016	48.0218		8.5924
	A/Thailand/CU-MV17/2016	57.403		8.1891
	A/Thailand/CU-MV38/2016	49.3011		8.5214
	A/Thailand/CU-MV39/2016	49.3011		8.5214
2017	A/Thailand/CU-MV21/2017	30.5387	43.651	9.9842	8.94035
	A/Thailand/CU-MV22/2017	48.0218		8.5924
	A/Thailand/CU-MV40/2017	48.0218		8.5924
	A/Thailand/CU-MV41/2017	48.0218		8.5924
2018	A/Thailand/CU-MV23/2018	30.5387	31.6311	9.9842	9.88211
	A/Thailand/CU-MV24/2018	30.5387		9.9842
	A/Thailand/CU-MV25/2018	28.5961		10.1794
	A/Thailand/CU-MV26/2018	30.5387		9.6659
	A/Thailand/CU-MV27/2018	33.8688		9.9842
	A/Thailand/CU-MV28/2018	30.5387		9.9842
	A/Thailand/CU-MV29/2018	30.5387		9.9842
	A/Thailand/CU-MV30/2018	35.3068		9.5353
	A/Thailand/CU-MV31/2018	35.3068		9.5353
	A/Thailand/CU-MV32/2018	30.5387		9.9842
